# Supplementary material for: Association of infarct volume with early neurological deterioration in ischemic stroke patients undergoing endovascular treatment
Source: Front Neurol. 2026 Apr 2;17:1755496. doi: 10.3389/fneur.2026.1755496 (PMC13083025; doi:10.3389/fneur.2026.1755496)
Supplement: Supplementary file 2 [file Table_2.xlsx]

## Sheet: Sheet1
gender	age	height	weight	Cortical Infarction	SBP	DBP	Hypertension	Atrial Fibrillation	Coronary Heart Disease	Smoking	Intravenous Thrombolysis	History of Ischemic Stroke	Preoperative NIHSS	24-hour NIHSS	END	END and IH	Death	TC	TG	LDL-C	HDL-C	Homocysteine	Urea	Albumin	RBC	PLT	Neutrophil	HbA1c	Fasting blood sugar	OPT	the number of EVTs	IV
female	65	158	65	No	150	82	No	Yes	No	No	No	No	22	31	Yes	2	No	3.76	2.94	2.55	0.69	11.5	3.89	35.2	2.98	201	11.39	6.23	6.6	240	2	157
male	33	175	77	No	148	88	No	No	No	Yes	No	No	9	7	No	0	No	5.18	1.08	3.35	1.27	40.1	3.98	36.3	4.67	284	10.42	5.39	6.2	300	4	166
female	63	155	60	No	131	70	Yes	No	Yes	No	Yes	No	15	14	No	0	No	7.08	1.26	4.71	1.57	7.2	7.86	42.4	4.39	291	11.84	6.6	6.7	160	1	243
female	72	155	75	Yes	155	65	Yes	No	No	No	No	No	5	6	No	0	No	3.88	2.15	2.35	0.97	19.3	8.48	37.9	3.9	301	5.59	7.01	7.9	980	3	27
male	51	177	76	Yes	109	71	No	No	No	Yes	No	No	13	21	Yes	2	No	5.78	1.58	3.99	1.14	22.1	5.59	41.4	4	185	9.45	5.8	6.1	320	3	79
male	50	178	70	No	155	89	Yes	No	No	No	No	No	23	32	Yes	2	No	4.54	1.43	2.68	1.04	14.6	5.6	32.5	4.69	246	18.14	6.4	6.4	750	2	316
female	78	155	60	Yes	186	97	Yes	No	No	No	No	Yes	18	16	Yes	1	No	4.85	1.65	3.12	1.23	27.5	6	41.3	3.53	195	4.73	5.7	6.8	1200	1	31
female	52	158	75	No	143	83	Yes	No	No	No	No	No	15	15	No	0	No	4.06	1.16	2.69	0.85	7.3	3.47	39.1	4.84	204	4.16	5.98	6.7	440	3	98
male	50	160	67.5	Yes	104	69	Yes	No	No	Yes	No	No	12	19	Yes	1	No	3.17	1.67	1.68	1.24	7.8	3.7	34.1	4.37	246	11.1	5.4	7.1	1660	1	15
male	87	170	60	No	165	68	Yes	Yes	No	Yes	No	No	15	15	No	0	No	2.31	0.52	1.42	0.97	21.7	10.42	38.8	3.39	107	4.03	6	7.1	100	2	276
male	65	170	70	No	141	72	Yes	Yes	No	No	Yes	No	14	11	No	0	No	4.42	0.73	2.91	1.13	19.3	4.71	43.9	4.78	186	9.53	5.87	8	650	1	133
male	73	169	75	No	128	60	Yes	No	No	Yes	No	No	11	19	No	0	No	3.14	0.51	1.83	1.11	17.6	7.53	40.2	5.15	341	13.39	6.16	6.8	160	2	242
male	56	175	60	Yes	134	82	Yes	No	No	Yes	No	No	3	3	No	0	No	4.06	0.96	2.53	1.23	11.6	4.84	38.9	4.6	222	2.93	5.91	6.4	300	1	2
female	67	158	50	Yes	201	109	Yes	Yes	No	No	No	No	11	13	Yes	2	No	3.78	1.01	2.1	1.43	12.7	4.34	35.2	4.09	159	7.12	8.95	15.4	600	2	39
male	53	165	55	No	155	96	No	No	No	Yes	Yes	No	9	8	No	0	No	5.12	1.47	3.51	1.11	22.9	5.48	35.8	4.87	310	7.64	5.54	5.43	120	2	5
female	61	160	57	Yes	130	72	No	No	No	No	Yes	No	7	5	No	0	No	4.7	0.73	2.66	1.68	7.8	7.09	39.8	4.57	116	2.28	5.26	4.5	220	1	0.9
female	85	160	55	No	152	103	No	No	No	No	Yes	No	12	21	Yes	1	No	4.01	0.98	2.36	1.33	15.6	8.61	42.5	4.78	211	5.98	6.05	10	160	1	114
male	66	175	90	No	134	79	Yes	Yes	Yes	No	Yes	No	9	18	Yes	2	No	1.63	1.03	0.84	0.65	6.6	4.66	38.6	4.52	84	2.94	6.57	7.9	150	2	336
female	88	158	65	No	169	90	Yes	Yes	No	No	Yes	No	15	24	Yes	1	No	6.47	1.24	4.49	1.14	11.5	5.38	38.5	3.84	188	2.11	7.02	10.3	150	3	577
female	77	150	75	Yes	139	97	Yes	No	No	No	No	No	21	30	Yes	1	No	4.4	0.94	2.49	1.59	13	9.8	40.8	4	172	4.48	6.2	6.1	134	1	45
male	55	176	90	No	153	85	No	No	No	No	No	No	12	10	Yes	2	No	3.19	1.29	2.1	0.95	12.6	3.49	44.7	4.67	201	7.56	5.1	6.7	480	3	3
male	68	176	90	No	128	100	Yes	No	No	Yes	Yes	No	14	4	No	0	No	4.99	0.93	2.93	1.15	21.1	9.57	32.4	4.74	149	6.44	6.41	5.54	460	3	45
male	71	170	65	No	165	113	Yes	No	Yes	No	No	Yes	17	10	No	0	No	4.16	0.85	2.62	1.48	28	10.12	38	5.31	303	7.67	5.64	7.4	200	1	178
male	64	170	65	No	109	75	Yes	No	Yes	No	No	Yes	8	6	No	0	No	3.56	0.59	2.16	0.91	8.4	6.52	34.7	3.97	168	8.26	8.36	8.7	490	1	6
male	64	170	70	No	186	103	Yes	No	No	No	No	No	11	16	Yes	2	No	4.51	2.81	1.62	0.98	15.7	6.53	39	4.18	275	13.03	7.49	8.9	470	2	56
female	74	158	65	No	136	73	Yes	Yes	No	No	No	No	10	10	No	0	No	3.24	0.63	1.85	1.32	14.2	7.49	41.4	4.62	166	7.33	6.25	9.7	270	1	44
male	59	170	70	Yes	136	85	No	Yes	No	No	No	No	7	6	No	0	No	4.67	0.95	3.1	1.34	18.9	4.89	40.8	4.57	285	7.87	5.72	6	360	1	6
male	69	172	70	No	130	78	Yes	Yes	No	No	No	No	7	10	Yes	1	No	4.99	1.47	3.02	1.39	12	7.52	42.5	4.83	211	5.09	7.06	8.8	710	2	98
male	62	170	90	No	122	80	Yes	No	No	Yes	No	Yes	9	6	No	0	No	4.17	2.08	2.81	0.83	20.2	6.71	41.5	5.41	181	5.06	6.5	7.3	760	1	44
male	60	175	80	Yes	160	102	No	No	No	Yes	Yes	Yes	9	5	No	0	No	3.69	1.54	2.56	0.8	12.5	7.4	35.2	4.84	159	10.4	7.72	8.9	240	1	33
female	62	168	75	No	157	90	Yes	No	No	No	No	No	8	5	No	0	No	3.81	3.74	2.39	0.76	7.8	5.21	39	5.9	231	3.88	10.32	10.5	910	2	14
female	56	155	75	Yes	142	97	Yes	No	No	No	No	No	21	30	Yes	2	No	4.72	0.87	3.3	1.1	8	3.97	43.5	5.39	152	5.21	9.82	12.8	1043	3	76
male	78	178	85	Yes	138	80	Yes	No	No	No	No	No	4	12	Yes	1	No	3.1	1.48	2.13	0.72	11	5.6	37.4	4.53	178	4.19	5.34	6.2	270	1	1.5
male	73	170	55	Yes	128	80	No	No	No	Yes	No	No	19	25	Yes	1	No	4.95	1.57	3.22	0.88	12.7	3.04	28	2.97	369	11.79	5.2	5.6	220	2	14
female	72	158	53	No	114	62	Yes	No	No	No	Yes	No	12	14	Yes	2	No	3.85	1.05	2.48	0.82	11	5.26	26	4.96	446	8.15	9.04	16.2	370	4	138
female	81	160	65	No	126	72	Yes	Yes	No	No	No	No	9	5	No	0	No	4.22	0.69	2.47	1.37	9.7	1.82	44.1	4.59	168	6.24	6.05	5.1	560	1	10
male	73	170	80	No	175	84	No	No	No	No	No	No	10	25	Yes	2	No	4.27	1.85	2.82	0.76	37.8	16.86	36.9	3.89	185	10.08	6.46	5.03	700	4	30
male	64	170	90	No	182	110	Yes	No	No	Yes	No	Yes	15	24	Yes	1	No	3.25	0.87	2.18	0.73	10.6	6.73	31.5	5.1	251	6.52	10.67	12.2	720	4	106
male	66	181	70	No	112	65	Yes	No	No	Yes	No	No	8	17	Yes	1	No	4.41	1.13	2.93	0.99	16.9	9.12	40	4.59	212	3.97	5.68	6.7	650	5	65
female	80	158	65	Yes	164	71	Yes	No	No	No	Yes	No	18	27	Yes	1	No	5.81	2	3.51	1.39	13.3	7.2	37.6	4.29	180	4.75	5.84	5.7	280	1	15
male	79	178	90	No	131	88	Yes	Yes	No	No	No	No	12	18	Yes	2	No	3.11	1.22	2.12	0.74	11.7	4.52	34.2	4.84	156	7.13	9.72	13.1	430	1	25
male	66	178	80	Yes	161	76	No	No	No	Yes	No	No	16	16	No	0	No	3.29	1.67	2.05	0.72	27.6	6.93	39.4	4.41	108	9.97	5.57	7.1	650	3	97
male	68	160	60	No	110	73	No	No	No	Yes	No	No	4	17	Yes	2	No	4.9	1.22	2.7	1.26	10.2	6.82	39.4	4.98	269	8.26	9.89	10.4	610	4	243
female	78	150	45	No	141	92	No	Yes	No	No	Yes	No	14	3	No	0	No	4.69	0.91	2.66	1.62	12.9	10.7	39.4	4.08	148	6.4	6.43	6.6	120	1	26
male	42	167	75	Yes	126	87	Yes	No	No	Yes	No	No	4	2	No	0	No	3.95	1.04	2.6	0.85	74.1	7.73	41.5	4.46	217	6.33	5.01	5.2	410	1	46
male	38	168	65	No	138	75	No	Yes	No	No	No	No	13	10	No	0	No	4.28	2.15	2.69	0.89	15.3	3.08	43.9	4.95	212	8.66	5.66	5.7	840	2	12
female	73	160	55	No	151	117	Yes	Yes	No	No	No	No	13	17	Yes	1	No	3.38	0.79	1.96	1.09	13.4	3.71	31.8	4.37	276	5.5	5.32	7.2	420	1	25
female	86	160	65	No	154	85	No	Yes	No	No	No	No	14	8	No	0	No	4.63	0.93	2.88	1.39	16.5	6.83	35.3	4.06	317	3.98	5.7	6.1	390	1	6
male	53	173	75	No	124	88	No	No	No	Yes	No	Yes	9	12	Yes	1	No	3.73	1.53	2.42	0.71	41.7	4.75	43.9	5.01	294	8.43	6.04	5.1	430	3	356
male	40	180	94	No	185	110	Yes	No	No	No	No	No	8	5	No	0	No	2.33	0.64	1.27	0.88	32.3	5	42	5.29	207	4.48	5.1	5.3	550	1	36
male	57	175	65	No	170	91	Yes	No	No	Yes	No	No	5	4	No	0	No	3.68	1.74	2.22	1.15	12.9	6.2	36.7	4.52	287	4.97	5.28	5.8	590	1	139
male	61	174	85	No	105	90	No	Yes	No	Yes	No	No	20	29	Yes	2	Yes	3.19	2.18	1.78	0.89	11.1	5.34	39.7	4.65	143	17.17	5.23	6.9	420	3	349
female	60	158	57	No	126	73	Yes	No	No	No	No	Yes	12	9	No	0	No	6.7	2.14	4.3	1.34	8.8	4.85	37.9	3.01	224	4.24	5.9	5.7	720	1	54
male	36	160	70	No	131	73	No	Yes	No	Yes	No	No	7	5	No	0	No	4.61	1.12	3.25	1.01	44.1	2.68	39.7	4.49	198	7.16	5.53	5.9	300	1	35
male	26	175	72	Yes	131	81	No	No	No	No	No	No	6	5	No	0	No	3.98	0.99	2.67	0.88	22.8	3.2	43.2	5.51	201	5.06	5.38	5.5	850	3	33
male	74	178	70	Yes	150	88	No	No	No	No	No	Yes	1	5	Yes	1	No	2.89	2.08	1.62	0.98	17.2	4.69	35.3	3.76	77	3.68	5.35	5.2	190	2	7
female	48	162	60	No	121	83	No	No	No	No	No	No	20	29	Yes	2	No	2.82	1.36	1.75	0.73	21.7	3.33	38.4	4.46	232	3.26	5.86	5.6	1440	2	50
female	56	165	65	No	105	57	Yes	No	No	Yes	No	No	7	7	No	0	No	6	2.13	3.95	1.01	9.9	5.93	36.6	3.52	194	7.78	5.95	5.46	240	5	64
male	58	170	74	No	121	51	Yes	Yes	Yes	No	Yes	No	11	4	No	0	No	3.84	1.04	2.33	1.08	13.3	7.6	41.5	6.07	336	8.17	7.75	6.9	460	1	11
male	58	165	80	No	192	111	No	No	No	Yes	No	Yes	3	14	Yes	2	No	3.55	1.34	2.08	1.04	10	2.59	36.3	5.15	129	14.52	6.56	7.8	340	3	26
male	75	170	65	Yes	152	78	Yes	No	No	No	No	No	11	9	No	0	No	3.68	0.98	1.62	1.73	12.5	4.94	28.1	4.84	159	9.62	12.5	14.1	660	1	11
female	58	165	59	No	122	82	No	Yes	No	No	Yes	No	10	26	Yes	2	No	3.84	1.27	2.67	0.86	12.6	7.47	39.3	4.02	97	8.55	9.51	9.8	220	2	220
female	78	170	65	No	161	88	Yes	Yes	No	No	Yes	No	1	7	Yes	2	No	4.51	1.28	2.73	1.22	6	4.14	37.8	5.2	127	3.01	7.15	4.9	220	1	42
male	63	173	85	Yes	151	96	Yes	No	Yes	Yes	Yes	No	8	3	No	0	No	4	1.75	2.44	0.9	12.1	5.72	37.6	5.11	253	7.08	6.61	5.4	440	2	35
male	54	170	70	Yes	101	71	Yes	No	No	No	No	No	8	4	No	0	No	3	1.15	1.89	0.73	15	3.03	40.1	5.05	224	8.28	4.95	8.6	550	1	19
male	61	170	70	Yes	150	73	No	No	No	No	No	No	6	7	No	0	No	3.77	4.23	2.19	0.79	17.5	5.08	38.6	4.67	331	3.5	5.53	7.2	1080	4	17
male	65	175	70	No	114	73	Yes	No	No	No	No	No	14	18	Yes	1	No	5.05	1.49	3.17	1.21	22.7	9.96	39.1	4.43	180	15.43	8.33	13.2	1050	2	254
male	61	183	65	No	133	86	No	Yes	No	Yes	No	No	7	8	No	0	No	3.82	0.29	2.11	1.39	22.1	4.75	36.6	4.51	141	9.6	5.4	6.3	330	1	19
male	69	173	80	Yes	135	74	Yes	No	Yes	Yes	Yes	Yes	22	14	No	0	No	3.75	1.08	2.11	1.24	11.5	7.49	41	4.65	208	3	5.8	6.3	250	1	58
male	55	168	80	Yes	137	72	Yes	No	No	No	Yes	No	13	12	Yes	2	No	5.73	1.7	3.86	1.28	14.2	6.12	44.9	5.49	352	11.39	6.1	7.8	330	1	89
male	56	170	80	No	100	57	Yes	No	No	Yes	Yes	No	12	10	No	0	No	4.95	3.59	3.15	1.04	8	3.76	42.1	5.17	257	7.87	12.7	6.8	310	4	22
female	72	158	55	No	136	77	Yes	Yes	No	No	No	Yes	37	20	No	0	No	2.79	0.88	1.53	1.24	9.7	9.8	34.3	4.14	328	13.33	6.84	7.2	330	1	49
male	54	170	90	No	150	105	Yes	No	Yes	Yes	Yes	No	14	18	Yes	1	No	3.68	1.23	2.4	0.89	9.4	4.65	41.8	4.58	166	10.39	5.96	5.4	780	1	67
male	49	175	105	No	135	89	Yes	No	Yes	Yes	No	No	9	7	No	0	No	4.9	4.92	2.71	1.06	22.7	4.36	40.4	4.64	170	3.95	8.91	11.9	880	3	11
male	80	165	70	No	162	84	Yes	No	No	Yes	Yes	No	11	10	No	0	No	3.39	1.91	1.64	0.9	11.8	4.02	35.5	3.89	196	2.45	8.46	11.2	210	1	276
female	50	155	50	Yes	160	79	No	Yes	Yes	No	No	No	12	21	Yes	2	No	3.81	1.37	2.23	1.1	15.2	3.81	38.7	4.93	298	14.51	5.88	5.41	520	2	21
male	82	170	75	Yes	132	69	Yes	No	No	No	No	No	20	10	No	0	No	4.75	1.6	3.11	1	15.1	6.29	31.4	5.03	171	7.5	12.6	15	200	2	0.8
male	59	175	75	No	181	90	No	No	No	Yes	No	No	11	16	Yes	1	No	4.94	3.6	2.72	1.37	14.4	4.76	34.5	3.91	270	3.05	5.58	7	760	2	77
female	80	155	60	No	155	81	Yes	Yes	No	No	No	No	14	25	Yes	2	No	5.31	1.08	3.15	1.64	11.2	4.66	32.4	5.1	166	6.1	6.05	8.1	560	2	66
male	67	165	55.4	No	110	68	Yes	No	No	No	Yes	No	10	14	Yes	1	No	4.25	1.52	3.25	1.01	13.4	5.31	34.5	3.95	250	6.42	5.7	6.12	240	2	147
male	44	177	90	No	180	110	Yes	No	No	Yes	Yes	No	7	16	Yes	1	No	4.06	1.02	2.63	0.99	59	3.59	40.2	4.04	225	8.41	5.2	5.53	900	3	10
female	74	158	65	Yes	132	70	Yes	Yes	No	No	No	No	10	9	No	0	No	3.24	0.63	1.85	1.32	14.2	7.49	41.4	4.62	166	7.33	6.25	5.3	270	2	84
male	51	172	70	No	124	74	No	No	No	Yes	No	No	6	4	No	0	No	3.62	1.58	2.32	0.78	39.6	5.67	39.2	4.74	241	4.36	5.76	4.8	750	3	9
male	78	160	80	No	178	86	Yes	Yes	Yes	No	Yes	No	11	22	Yes	2	No	2.66	0.64	1.37	1.05	22.7	4.51	33.2	4.26	91	8.1	6.06	7.6	430	2	81
female	70	160	60	No	156	86	Yes	Yes	Yes	No	No	Yes	14	21	Yes	1	No	5.3	1.07	3.39	1.36	11	4.74	40.9	4.51	234	5.8	8.3	10.6	260	1	133
female	38	153	50	No	138	63	No	No	No	No	Yes	No	11	10	No	0	No	4.38	0.41	2.94	1.53	11.8	4.1	41.9	4.48	308	2.77	5.09	6.5	204	2	82
female	58	165	85	No	139	66	Yes	Yes	No	No	No	No	20	24	Yes	2	No	3.22	0.64	1.85	1.27	9.4	3.51	39.1	4.64	327	7.92	9.3	11.1	450	2	332
male	73	168	70	Yes	128	92	No	No	No	No	No	Yes	16	3	No	0	No	3.53	1.43	2.32	1.04	53	5.68	38.9	5.02	238	4.28	6.7	5.5	114	1	76
male	43	175	70	No	116	79	No	No	No	Yes	No	No	11	18	Yes	1	No	4.47	1.41	3.12	0.96	15.3	3.81	37.2	4.67	90	2.62	6.15	8.7	390	4	48
female	73	155	65	No	124	67	Yes	Yes	No	No	Yes	No	12	22	Yes	2	No	6.66	0.99	4.53	1.41	10.9	4.54	31.4	3.76	210	17.11	8.78	9.1	440	3	352
male	38	172	110	No	135	97	Yes	No	No	No	No	No	9	5	No	0	No	3.9	3.62	2.39	0.86	51.2	4.18	46.9	5.71	202	8.95	6.2	7.2	480	3	19
male	64	170	80	No	165	78	Yes	No	No	Yes	No	No	15	26	Yes	2	Yes	5.6	1.01	4.05	1.34	27.8	4.02	45.7	4.43	274	6.44	6.71	7.1	1300	4	289
female	57	160	60	Yes	140	87	No	No	No	No	No	No	12	13	No	0	No	4.39	1.32	3.03	1.17	24.3	5.6	39.8	3.74	210	4.2	8.6	8.8	1320	3	5
male	73	169	75	No	134	66	Yes	No	No	Yes	No	No	18	13	Yes	1	No	3.14	1.58	1.11	1.83	17.6	7.53	40.2	5.09	383	6.32	6.16	7.8	230	1	269
male	56	165	55	No	155	96	No	No	No	Yes	No	No	10	17	Yes	1	No	5.12	1.47	3.51	1.11	22.9	5.48	35.8	4.89	310	7.94	5.54	6.7	120	2	10
female	81	160	65	No	126	72	Yes	No	No	No	No	No	10	6	No	0	No	4.12	0.69	2.47	1.37	9.7	1.82	44.1	4.59	167	6.24	6.05	5.1	560	1	11
female	76	155	70	No	128	77	No	Yes	Yes	No	No	Yes	19	3	No	0	No	4.19	2	2.46	1.05	10.4	5.09	41.6	4.28	188	3.88	5.92	6.9	160	1	4
male	58	167	60	No	145	97	Yes	No	No	No	No	No	8	8	No	0	No	4.1	1.27	2.73	1	22	22.9	35.9	5.12	200	8.09	5.79	8.9	700	3	84
male	78	165	75	No	102	72	Yes	Yes	No	No	Yes	No	16	21	Yes	2	No	4.13	0.78	2.52	1.1	21.2	8.04	39.3	5.18	291	9.09	6.3	8.3	350	1	164
female	77	150	65	No	164	77	Yes	Yes	No	No	Yes	No	18	21	Yes	1	No	4.84	1.49	3.4	1.07	9.8	2.96	35.4	4.11	320	10.2	7.33	6.7	340	2	1.5
female	85	160	75	No	126	71	Yes	Yes	No	No	No	No	7	25	Yes	1	Yes	2.99	0.73	1.67	1.23	11.1	3.55	37.8	5.19	225	3.39	6.72	6.3	500	2	52
female	82	160	65	Yes	178	94	Yes	Yes	No	No	No	No	12	27	Yes	2	No	3.48	1.47	2.17	0.88	25.8	6.37	40	4.48	150	4.68	6.92	7.1	480	1	68
male	67	160	70	Yes	126	90	Yes	No	Yes	Yes	No	No	10	5	No	0	No	4.14	2.18	2.72	0.83	17.8	5.61	38.7	5.06	243	6.37	6.21	6.3	450	4	7
male	85	183	60	Yes	121	85	Yes	Yes	No	No	Yes	No	17	24	Yes	1	No	3.21	1.12	2.06	0.87	18.1	7.29	35.4	4	267	6.98	6.48	6.5	150	1	66
male	64	175	70	No	117	74	No	No	No	Yes	No	No	11	12	No	0	No	4.95	0.99	3.25	1.06	12.3	7.65	37.8	4.84	173	4.54	11.49	8.4	500	2	25
male	74	175	75	Yes	141	98	Yes	No	No	No	Yes	Yes	1	8	Yes	1	No	4.32	2.29	2.89	0.96	18.5	5.92	40.9	5.45	311	7.18	9.56	13.9	550	3	1.6
female	95	159	75	No	134	50	Yes	Yes	Yes	No	Yes	Yes	18	22	No	0	Yes	3.19	0.86	1.59	1.23	11	10.9	35.1	3.61	166	3.69	8.58	15.3	130	5	152
female	74	155	70	No	160	95	Yes	No	Yes	No	No	No	12	24	Yes	2	Yes	3.5	3.35	2.25	1.08	12.2	3.62	42.9	5.13	230	7.96	6.48	7.3	430	3	243
male	71	162	75	Yes	162	87	Yes	No	No	No	No	No	13	10	No	0	No	4.51	1.81	3.14	1.04	30.7	6.02	35.1	3.93	180	4.73	7.27	14.9	320	2	8
male	70	170	70	No	151	67	Yes	No	No	Yes	Yes	No	19	27	Yes	2	No	3.81	2.6	2.53	0.82	13.8	4	45.5	4.39	181	7.36	6.11	8.5	240	3	333
male	52	176	70	Yes	137	80	Yes	No	No	Yes	No	No	13	6	No	0	No	6	2.7	4.04	1.02	14.1	7.9	45.6	4.52	254	7.95	10.43	9.8	660	1	46
male	47	172	70	No	111	70	No	No	No	No	No	No	4	8	Yes	1	No	2.92	1.97	1.56	0.87	9.9	4.19	36.3	4.22	197	2.96	4.8	5.3	340	3	189
male	53	170	72.5	No	148	82	Yes	No	No	Yes	No	Yes	13	15	No	0	No	3.12	0.6	1.9	0.92	70.2	6.5	42.7	3.62	182	10.25	6.1	7.2	1040	2	6
male	59	173	68	No	144	67	Yes	No	Yes	Yes	No	No	16	36	Yes	2	Yes	4.15	1.91	2.59	1.27	12	8.8	45.6	4.25	205	11.5	5.88	6.9	660	3	183
male	50	160	60	No	134	77	No	No	No	Yes	No	No	6	3	No	0	No	4.16	1.59	2	1.54	8.7	4.95	36.5	4.82	147	5.68	5.97	5.31	1470	3	36
male	52	170	80	Yes	126	91	No	No	No	Yes	Yes	No	11	6	No	0	No	3.21	1.74	1.9	0.86	21.6	3.52	41.2	4.45	158	2.87	6.13	5.38	850	2	20
male	75	168	70	No	191	94	Yes	No	No	Yes	No	Yes	17	26	Yes	2	No	3.88	0.79	2.47	1	20.5	5.94	32.8	3.04	319	5.15	7.94	12.9	660	3	129
female	40	173	55	No	125	78	No	No	No	No	Yes	No	15	16	No	0	No	3.12	0.57	3.06	1.24	12.8	2.75	38.3	3.83	330	6.97	4.9	6.3	220	1	40
female	78	152	63	Yes	135	73	Yes	No	No	No	Yes	Yes	10	8	No	0	No	5.48	0.79	3.66	1.4	15.3	5.5	41.9	4.24	196	4.52	7.03	10.2	420	1	49
female	77	167	63	Yes	143	85	No	Yes	No	No	No	Yes	9	7	No	0	No	3.86	0.67	2.7	0.85	11.3	4.42	32.2	4	227	4.16	5.64	7.1	220	1	1.8
male	64	170	65	No	136	83	Yes	No	No	Yes	No	Yes	13	14	No	0	No	2.24	1.07	1.41	0.58	11.3	7.68	30.4	3.72	230	8.35	6.91	4.6	720	2	79
female	81	148	45	No	135	78	Yes	Yes	No	No	No	No	22	29	Yes	1	Yes	5.13	1.31	3.62	1.26	12.6	4.05	39.2	4.45	193	9.99	5.9	5.1	500	2	343
female	73	165	75	Yes	118	90	No	No	Yes	No	No	No	11	7	No	0	No	2.83	1.19	1.76	0.75	10.4	7.45	33.8	3.97	398	6.87	5.81	7.4	280	1	4
female	76	155	46	No	127	81	No	No	No	No	No	No	19	18	No	0	No	4.89	3.63	3.18	0.97	8.5	4.93	41.2	4.47	155	9.05	6.33	7.3	780	2	52
male	68	170	70	No	147	81	Yes	No	No	Yes	Yes	No	12	18	Yes	2	No	2.62	0.86	1.48	0.93	15.3	3.83	42.5	4.04	168	6.83	5.35	5.3	900	4	97
female	60	160	60	Yes	125	80	Yes	No	No	No	No	No	16	3	No	0	No	4.65	0.73	2.75	1.49	11.4	3.65	38.2	4.29	223	3.29	5.78	4.4	120	1	1.3
male	60	181	75	No	142	78	Yes	No	No	No	No	No	5	0	No	0	No	4.77	3.14	2.97	0.93	27.3	4.78	40.6	4.41	182	5.41	5.59	4.94	670	3	11
male	81	168	50	No	157	76	No	No	Yes	Yes	No	Yes	11	17	Yes	1	Yes	5.86	1.09	3.4	1.85	26.6	6.15	36.5	4.66	131	5.96	7.47	6.9	140	1	36
male	60	175	80	No	149	94	Yes	No	No	No	No	No	13	13	No	0	No	4.26	1.4	2.95	0.89	16.6	6.24	38.4	4.41	193	8.36	5.38	6.2	280	2	49
male	60	170	80	Yes	152	97	Yes	No	No	No	No	No	10	7	No	0	No	4.05	2.66	2.38	0.92	26.4	6.93	32.9	4.42	199	13.79	5.2	6	360	1	3
male	57	170	50	No	125	91	Yes	No	No	No	No	No	10	5	No	0	No	3.09	1.34	1.82	0.99	15.7	2.12	39.8	5.49	288	4.87	5.8	8.1	260	2	17
female	80	162	48	Yes	136	76	Yes	No	No	No	No	Yes	10	10	No	0	No	5.8	1.12	3.94	1.38	15.4	9.91	43.1	4.03	220	8.37	5.66	6.3	300	1	37
male	70	170	75	Yes	181	82	Yes	No	No	Yes	No	Yes	8	18	Yes	1	No	2.19	0.6	1.26	0.73	10.8	4.95	43.8	4.81	106	3.28	5.85	9.8	1120	1	75
male	65	158	49	No	145	73	No	No	Yes	Yes	No	Yes	19	7	No	0	No	3.61	1.61	2.38	1.02	24.1	28.27	41.4	5.6	218	13.58	5.68	7.1	660	2	40
male	78	172	70	No	159	85	Yes	No	No	Yes	No	No	11	20	Yes	2	No	2.44	1.12	1.54	0.67	16.4	8	33.3	4.1	153	6.13	10.29	12.5	460	3	183
male	60	165	69	No	137	92	Yes	No	No	Yes	No	No	12	8	No	0	No	4.91	0.54	3.4	1.25	8.6	7.56	40.4	4.79	266	3.72	11.06	9.3	200	1	8
female	72	160	55	No	155	88	Yes	Yes	No	No	No	No	11	6	No	0	No	3.97	1.76	2.37	1.32	13.7	6.88	41.4	4.27	214	5.58	6.28	5.7	230	3	38
female	63	155	48	No	142	88	Yes	No	No	No	No	No	15	15	No	0	No	4.38	1.91	2.84	1.17	10.2	3.46	40.8	4.61	245	9.28	11.8	10	820	1	16
female	83	168	55	No	158	98	Yes	No	No	No	No	No	15	15	No	0	No	4.89	2.29	3.11	1.28	18.7	4.41	33.1	4.23	281	10.41	11.75	14.7	400	1	188
female	58	160	69	No	142	70	No	Yes	No	No	No	Yes	28	28	No	0	No	3.76	1.16	2.37	1.15	16.1	5.63	43.5	4.19	49	4.82	7.34	13	240	3	109
male	59	173	65	Yes	153	95	Yes	No	No	Yes	Yes	No	10	8	No	0	No	5	1.31	3.07	1.44	24.4	6.75	37.5	4.35	273	8.53	5.82	5.4	1000	2	13
male	58	168	70	No	102	60	Yes	No	No	Yes	Yes	No	14	23	Yes	1	No	4.6	2.56	2.87	1.01	13.8	2.87	32.8	4.66	303	12.86	5.87	6.3	470	3	193
female	59	160	61	No	144	59	Yes	No	No	No	Yes	No	17	25	Yes	2	No	4.59	2.91	3.12	0.77	13	7.84	37.9	3.75	269	7.84	10.7	13.4	520	2	205
male	91	170	70	No	126	63	No	Yes	Yes	No	Yes	No	15	28	Yes	2	Yes	3.61	0.78	2.05	1.36	35.7	16.99	39.2	3.48	117	6.42	6.53	5.5	190	2	63
male	77	170	70	No	248	144	Yes	No	No	Yes	No	No	29	25	No	0	No	3.17	1.02	1.9	0.99	15.2	9.89	37.4	3.89	104	6.43	5.63	8.7	350	2	6
male	77	175	45	No	105	62	Yes	No	No	No	No	Yes	7	3	No	0	No	2.13	0.98	1.03	0.78	19.3	3.85	26.9	4.34	265	5.57	6.2	4.5	360	2	13
male	71	175	70	Yes	182	120	Yes	No	No	Yes	No	No	7	8	No	0	No	3.98	0.81	2.74	0.94	12	7.9	39.2	5.2	229	6.3	10.14	11.2	570	1	0.9
male	65	180	95	No	151	96	Yes	No	No	No	No	No	8	4	No	0	No	3.72	1.02	2.5	0.94	13.1	3.94	38.6	4.6	189	6.77	11.7	12.4	1080	1	0.7
male	67	175	65	Yes	170	106	Yes	No	No	Yes	No	Yes	12	9	No	0	No	3.21	0.5	1.91	1.16	40.4	7.41	40.7	4.84	147	4.56	5.78	4.8	720	1	14
male	80	165	65	Yes	140	91	Yes	No	Yes	No	No	No	9	19	Yes	2	No	2.47	1.14	1.37	0.88	21.2	9.55	33.1	4.16	109	8.94	6.09	8.6	620	5	54
male	65	165	61.5	No	105	58	No	No	No	No	No	No	15	24	Yes	1	No	5.93	3.87	4.3	1.09	17.2	5.81	40.4	4.35	183	9.99	5.41	7.9	740	3	46
male	61	170	85	No	133	82	Yes	Yes	No	Yes	Yes	No	16	16	No	0	No	3.79	1.86	2.48	0.86	7.4	5.54	38.5	4.36	198	9.92	5.84	7.2	170	3	144
male	63	170	65	No	135	77	No	No	No	Yes	No	No	9	4	No	0	No	4.44	0.98	2.88	1.05	42.3	5.22	37	3.29	209	4.75	4.82	5.4	670	2	8
male	61	176	72.5	No	123	84	No	No	No	Yes	No	No	11	26	Yes	2	No	3.64	4.7	2.24	0.82	17.6	5.57	34.5	3.12	136	3.68	10	11	360	4	62
male	61	170	65	No	161	78	Yes	No	Yes	Yes	No	No	3	3	No	0	No	3.93	0.98	2.77	0.9	11	5.59	38.9	4.8	152	3.4	4.91	5.8	1000	2	5
male	60	175	80	No	152	97	No	No	No	Yes	No	No	6	5	No	0	No	4.67	1.85	3.2	1.09	16.9	4.39	42.1	5.04	232	6.59	5.83	6.6	720	3	25
male	54	182	80	No	132	87	Yes	No	No	No	No	No	11	11	No	0	No	4.77	1.25	3.29	1.18	35.3	4.72	43.9	5.1	338	7.2	5.35	5.35	1020	1	217
male	53	178	70	No	102	61	No	No	Yes	No	No	No	11	11	No	0	No	3.61	0.56	2.39	1.05	46.4	8.98	36.1	4.18	341	8.55	5.3	6.3	280	1	145
male	53	172	87	No	136	94	Yes	No	No	No	No	No	8	3	No	0	No	2.53	1.56	1.52	0.8	16.3	5.17	45.4	4.51	217	5.13	5.44	6.1	1200	3	37
male	71	170	70	No	146	83	Yes	Yes	No	No	No	No	12	13	No	0	No	3.72	0.88	2.49	0.9	10.6	7.07	44.5	4.7	254	5.07	7.33	7.2	180	1	47
male	61	170	70	Yes	199	123	Yes	No	No	Yes	Yes	No	10	19	Yes	1	No	4.01	3.79	2.47	0.87	15.8	5.43	42.8	5.21	147	4.85	5.68	7.6	330	4	7
male	69	165	70	No	161	74	Yes	No	No	No	No	Yes	6	3	No	0	No	4.15	2.17	2.96	0.78	9.6	4.16	43	4.66	204	9.52	6.84	8.9	1020	1	3
male	55	170	80	No	160	84	No	No	No	Yes	No	No	14	12	No	0	No	4.57	1.65	2.77	1.28	65.5	7.65	41.7	3.58	208	5.13	5.2	5.8	670	3	58
male	87	174	75	No	184	119	No	No	No	Yes	No	Yes	15	17	No	0	No	2.43	0.6	1.48	0.89	31.1	3.97	43.2	4.95	191	5.37	6.43	7	450	2	215
male	59	164	55	Yes	142	82	No	Yes	No	Yes	Yes	No	8	12	Yes	2	No	4.2	0.52	2.67	1.15	18.2	9.69	28.9	4.46	162	5.64	6.13	4.9	310	2	67
male	52	178	73	No	137	78	Yes	No	No	Yes	No	No	1	11	Yes	2	No	4.7	0.97	3.12	1.15	9.1	3.89	41.4	5.43	176	6.47	9.47	7.7	350	4	75
male	70	175	70	No	118	78	No	No	No	No	No	No	15	11	No	0	No	2.78	0.74	1.78	0.86	13.3	7.51	37	4.01	130	2.33	12.12	10.7	1260	1	28
male	58	172	70	No	133	77	No	No	No	Yes	No	No	2	2	No	0	No	2.58	0.92	1.7	0.72	23.9	4.61	36.9	3.47	158	5.74	5.4	6.3	720	2	11
male	71	170	55	No	194	108	Yes	No	Yes	Yes	No	No	7	14	Yes	2	No	3.89	1.07	2.29	1.45	16.5	5.83	36.8	5	233	4.06	5.89	9.1	1140	3	6
male	71	175	85	No	98	55	No	No	No	Yes	Yes	No	15	26	Yes	2	No	3.32	1.34	2.02	0.93	9.8	4.33	31.5	4.36	155	5.91	5.91	5.7	1140	4	106
male	69	170	70	No	142	72	Yes	Yes	No	No	Yes	No	16	6	No	0	No	4.73	1.57	3.32	1.05	14	7.14	36.7	3.5	180	1.91	4.85	6.32	810	2	19
male	65	175	70	Yes	133	77	Yes	Yes	No	No	No	Yes	4	3	No	0	No	3.14	1.44	1.77	0.99	12.6	5.51	42.1	3.99	268	6.5	6.9	6.3	1400	2	2
female	59	160	70	No	121	75	Yes	No	No	No	No	No	5	9	Yes	1	No	4.41	2.52	2.68	1.32	11.3	4.43	45.6	4.34	251	4.81	7.71	9.8	560	2	15
male	78	170	72	No	147	81	Yes	No	No	No	No	No	12	9	No	0	No	4.99	1.98	3.36	1.07	21.7	7.02	40.9	4.3	296	12.39	5.84	6.4	375	1	18
female	62	164	80	No	135	85	Yes	No	No	No	No	Yes	4	0	No	0	No	6.36	1	4.51	1.3	18.6	4.87	41.2	4.98	279	4.5	5.45	7.1	370	1	7
male	70	165	78	No	154	86	Yes	No	No	No	Yes	Yes	15	15	No	0	No	5.85	0.88	3.91	1.33	16.7	7.28	36.8	5.29	180	8.97	7.83	13.2	750	1	232
female	58	163	70	No	136	87	Yes	Yes	No	No	No	No	16	16	Yes	2	No	3.57	4.25	2.23	0.9	5.9	4.24	38	4.67	166	4.98	5.12	6.7	180	3	22
female	80	150	40	No	132	81	Yes	Yes	No	No	No	No	19	22	Yes	1	Yes	3.11	0.5	1.91	1.19	9.9	3.86	39.5	4.8	120	4.17	5.34	6.2	270	2	417
female	67	167	55	Yes	138	84	No	No	No	No	No	No	17	16	No	0	No	5.28	0.65	3.16	1.76	22.9	4.38	38	3.78	171	6.4	5	7	1160	2	33
male	68	155	50	No	143	105	Yes	No	Yes	No	No	No	4	2	No	0	No	4.9	0.64	3.38	1.22	11.9	5.2	36.8	4.4	221	5.42	5.67	7.4	170	1	5
male	81	165	60	No	123	66	No	No	No	No	No	No	12	12	No	0	No	3.21	0.98	1.72	1.23	15.3	7.2	32.8	3.71	94	12.5	5.6	7	420	3	178
male	73	165	60	No	115	64	Yes	No	No	No	No	No	12	6	No	0	No	2.67	0.61	1.51	0.85	9.8	5.24	28.7	2.32	376	4.81	7.9	8.7	720	4	102
male	74	172	80	Yes	156	79	Yes	No	No	No	Yes	No	15	10	No	0	No	3.92	0.56	2.44	1.1	29.7	5.24	36.1	4.87	209	7.63	5.09	6.8	600	3	15
male	75	168	60	No	181	79	Yes	No	No	Yes	No	No	18	17	No	0	No	3.01	0.8	1.79	1.08	13.2	3.92	40.4	3.4	161	4.61	5.98	11.7	150	1	68
male	66	173	56	No	139	99	No	Yes	Yes	No	No	No	21	16	No	0	No	3.6	1.03	2.6	0.8	17.4	4.36	39.7	3.57	154	11.89	5	7.6	420	1	21
female	68	162	60	No	142	115	No	Yes	No	No	No	No	12	18	Yes	2	No	5.53	1.5	3.8	1.2	10.3	4.67	39.1	4.41	222	7.2	5.3	6.4	230	1	56
female	72	150	44	No	109	61	No	No	Yes	No	No	No	5	6	No	0	No	4.44	0.85	2.92	1.21	16.2	5.92	35.1	3.82	149	3.84	6.1	7.2	800	1	25
male	58	175	90	Yes	168	107	Yes	No	No	Yes	No	Yes	13	12	No	0	No	2.89	1.36	1.86	0.84	36.9	6.71	45.5	3.78	251	3.6	5.32	6.4	600	1	5
female	93	148	40	No	195	86	Yes	No	No	No	No	No	9	12	Yes	2	No	4.55	1.05	2.94	1.18	18.1	4.6	42.3	5.13	198	2.84	5.07	6.6	430	4	4
male	57	160	65	No	134	85	Yes	No	No	Yes	No	No	8	10	No	0	No	3.62	2.08	2.34	0.91	22.6	5.53	33.5	5.49	193	4.5	9.72	7.8	1060	3	232
male	66	170	58	No	130	60	No	No	No	Yes	Yes	No	6	3	No	0	No	4.02	2.88	2.67	0.89	16.2	6.75	45.5	5.46	150	2.96	6.37	6.4	200	4	9
female	71	160	90	No	138	96	Yes	Yes	Yes	No	No	No	16	32	Yes	2	Yes	6.32	1.12	4.3	1.52	20.1	6.09	46.2	4.8	312	12.2	5.87	7.3	300	2	286
female	82	170	90	No	116	78	Yes	No	Yes	No	No	No	11	16	Yes	2	No	3.75	0.9	2.16	1.33	12.3	4.56	35.2	3.9	206	9.65	6.28	8.9	540	2	57
female	68	167	70	Yes	159	96	No	No	No	Yes	No	No	14	14	No	0	No	4.85	1.04	3.46	1	25	20.41	37.5	4.97	370	14.36	5.88	6.1	500	1	19
male	50	176	83	No	115	75	No	No	No	No	No	No	6	12	Yes	1	No	3.81	1.69	2.75	0.73	15.2	4.09	35.4	4.87	197	5.18	9.38	8.6	1440	3	14
female	57	162	70	No	150	82	Yes	No	No	No	No	No	6	1	No	0	No	3.08	1.36	1.72	1.19	43.5	4.87	39.2	4.05	198	3.37	6.89	11.3	450	1	2
female	57	160	55	No	128	85	Yes	No	No	No	No	Yes	16	14	No	0	No	3.47	1.52	2.18	1.16	14.6	7.1	35.1	4.63	243	4.49	5.43	7.8	570	3	8
male	63	176	70	Yes	141	72	Yes	Yes	No	No	No	No	10	6	No	0	No	2.47	0.82	1.34	1.11	15	3.48	38.6	4.91	232	3.58	6.16	5.4	220	1	8
female	87	158	60	No	138	74	Yes	No	No	Yes	No	No	17	26	Yes	2	No	4.81	0.85	3	1.6	19.7	3.25	33.3	3.95	285	4.94	6.31	10.7	240	2	357
female	69	165	62	Yes	140	90	No	Yes	No	No	No	No	14	8	No	0	No	5.81	1.24	3.95	1.07	19.8	3.58	42.5	5.9	232	3.8	6.15	4.8	240	3	3
male	71	170	60	No	137	78	No	No	No	Yes	No	No	20	11	No	0	No	4.82	0.78	3.05	1.13	26.6	4.85	41.2	4.94	202	5.84	5.62	5.8	840	1	10
female	91	162	70	No	173	91	Yes	Yes	No	No	No	No	10	7	No	0	No	4.24	0.75	2.48	1.38	25.1	3.75	38	4.1	254	11.9	5.91	5.7	650	1	12
male	65	170	80	No	140	80	Yes	No	Yes	Yes	No	No	14	19	Yes	1	No	5.2	1.37	3.62	0.89	19.2	2.94	34.5	5.93	398	8.76	6	6.5	780	3	63
female	65	165	65	No	90	53	No	Yes	No	No	No	No	9	7	No	0	No	2.88	0.55	1.48	1.13	13.2	6.13	44	5.2	194	2.74	5.83	5.4	166	1	69
male	77	170	55	No	130	80	No	No	No	Yes	No	No	25	24	No	0	No	4.75	1.1	3.13	1.08	51.6	4.91	32.4	3.39	279	6.91	6.13	5.7	1020	1	57
male	78	170	70	No	131	85	Yes	No	No	No	No	Yes	14	12	No	0	No	3.82	0.72	2.63	0.84	13.5	5.84	37.4	5.98	133	8.62	6.86	8.2	480	1	12
male	52	168	65	Yes	148	78	Yes	Yes	No	Yes	No	No	12	9	Yes	2	No	6.44	2.55	3.96	1.08	20.3	7.6	41	5.4	194	4.99	5.8	6.9	550	3	37
female	66	164	50	Yes	152	93	No	No	No	No	No	No	9	7	No	0	No	4.34	1.2	2.92	0.8	14.5	2.66	31.4	3.99	292	5.62	5.44	5.1	180	6	17
female	72	158	55	No	137	85	Yes	No	Yes	No	No	No	15	11	No	0	No	3.54	0.66	2.06	1.27	27	13.03	37.6	4.24	153	11.7	5.96	7.1	160	1	132
female	84	155	70	Yes	157	78	Yes	No	No	No	No	No	6	3	No	0	No	4.26	1.74	2.68	0.97	10.2	2.96	27.9	4.73	249	10.98	10.9	11.2	210	1	28
male	74	170	75	Yes	122	72	Yes	Yes	No	No	No	No	18	23	Yes	2	No	5.07	1.78	3.43	1	11.2	6.94	36.7	4.36	310	6.76	7.15	6.7	910	3	91
male	34	173	93	Yes	139	89	Yes	No	No	Yes	No	No	6	5	No	0	No	3.95	2.2	2.65	0.75	41.7	4.51	46.9	4.91	253	7.83	6.03	5.7	1130	1	35
male	80	168	54	Yes	121	69	No	No	Yes	Yes	Yes	No	16	7	No	0	No	3.78	0.55	2.15	1.24	14.8	5.87	36.3	3.9	117	6.4	5.01	4.9	240	1	65
male	66	170	60	Yes	126	76	No	No	No	Yes	Yes	No	8	7	No	0	No	3.77	0.76	2.29	1.26	13.9	3.76	39.8	4.81	235	7.4	4.7	5.1	500	2	5
male	75	175	70	No	149	93	Yes	No	Yes	Yes	Yes	Yes	14	21	Yes	2	No	4.69	0.81	2.87	1.49	56.1	5.89	43.5	4.44	275	11.28	6.05	7.6	180	1	237
male	66	170	60	No	150	85	Yes	No	No	Yes	No	Yes	11	6	No	0	No	3.33	0.81	2.24	0.8	34.6	3.48	39.1	4.8	196	6.61	4.96	5.2	370	4	22
female	60	165	65	Yes	80	57	No	No	No	No	No	Yes	6	6	No	0	No	5.03	3.78	2.61	1.01	15.4	5.95	36.6	4.47	230	5.01	10.59	12.1	460	2	11
male	74	165	75	Yes	129	73	No	Yes	No	No	No	Yes	8	7	No	0	No	2.55	0.44	1.4	0.98	15.5	6.87	39.8	4.76	162	6.99	6.9	6.2	330	2	78
female	65	160	70	Yes	155	73	Yes	No	No	No	No	Yes	19	16	Yes	1	No	5.55	2.81	3.29	1.24	7.3	3.52	41.5	4.4	245	4.2	6.06	6.7	900	3	31
male	64	165	65	Yes	95	75	No	Yes	No	No	No	No	4	2	No	0	No	3.18	1.03	1.98	0.84	14.4	5.1	33.5	4.88	156	2.82	5.75	4.97	450	1	12
female	78	155	48	No	122	61	No	No	No	No	No	Yes	10	4	No	0	No	3.76	1.17	2.16	1	8.1	3.3	35.1	3.62	260	8.6	5.56	4.8	280	2	111
female	85	150	65	No	163	78	No	Yes	No	No	No	Yes	6	4	No	0	No	3.49	0.76	1.92	1.43	17.9	8.25	40.2	3.53	110	2.51	5.62	6.5	280	1	3
female	65	160	65	No	166	69	Yes	Yes	No	No	No	Yes	6	25	Yes	2	No	2.93	1.54	1.8	0.77	12.7	7.39	39.6	4.5	411	11.97	8.94	8.5	240	1	56
male	44	175	90	No	123	80	Yes	No	No	No	Yes	No	20	32	Yes	2	Yes	4.75	1.84	3.16	1.12	16.8	4.65	39.8	4.7	198	6.5	6.7	8.1	240	3	268
male	36	180	120	No	126	65	Yes	No	No	No	No	No	5	2	No	0	No	4.65	3.02	2.9	0.88	60.5	7.3	43	4.76	214	5.86	5.74	5.6	480	3	4
male	65	170	80	No	117	83	Yes	No	Yes	No	No	No	17	25	Yes	2	No	2.62	0.97	1.55	0.97	37.9	5.61	43.1	5.54	257	12.16	5.63	8.8	325	3	324
male	66	168	61	No	154	84	Yes	No	No	Yes	No	Yes	5	4	No	0	No	2.87	1	1.17	1.12	8	3.81	37.6	3.88	172	4.47	5.54	6.7	400	2	3
male	59	160	90	No	156	88	No	No	No	Yes	Yes	No	5	20	Yes	1	Yes	5.05	2.66	3.59	0.56	7.9	3.56	31.2	4.74	241	6.47	5.68	7.3	660	4	387
female	72	162	60	No	131	68	Yes	No	No	No	Yes	No	6	10	No	0	No	5.46	1.18	3.73	1.11	16.8	3.3	42.2	3.74	165	2.47	6.37	7.8	270	1	53
male	55	170	70	Yes	138	83	Yes	No	Yes	Yes	Yes	No	9	17	Yes	1	No	5.07	5.27	2.92	1.15	50.8	2.97	41.8	4.3	252	4.36	5.98	9.8	600	3	33
male	50	175	50	No	133	95	Yes	No	No	Yes	No	No	10	30	Yes	2	No	4.26	2.23	2.87	0.85	34.4	6.33	37.7	4.23	256	8.9	5.7	7.4	1440	3	73
female	68	160	60	No	186	58	Yes	No	No	Yes	Yes	No	16	24	Yes	1	No	4.4	2.72	2.96	0.88	11.7	3.9	37	4.28	219	9.14	5.63	6.9	870	3	320
female	71	158	60	No	129	89	Yes	Yes	No	No	No	No	9	6	No	0	No	3.31	1.43	1.97	1.02	21.2	5.17	41.2	3.85	208	4.54	6.55	6.6	1320	2	4
female	76	165	70	No	147	72	No	No	No	Yes	Yes	No	8	8	Yes	2	No	5.53	2.22	3.23	1.44	34.9	6.6	41.7	4.55	164	6.76	5.56	5.3	420	3	7
male	53	170	70	Yes	136	94	No	No	No	Yes	No	No	25	17	No	0	No	3.43	1.04	2.21	0.88	57.9	4.73	43.2	4.59	191	5.01	5.77	5.1	480	2	2
male	38	165	67.5	No	129	80	No	No	No	Yes	No	No	5	11	No	0	No	4.64	1.39	3.25	0.93	26.4	3.95	44.8	4.68	272	7.11	5.72	6.4	1440	2	41
male	51	173	75	No	114	82	No	No	No	Yes	No	No	5	6	No	0	No	3.93	1.87	2.61	0.89	13.7	4.66	48.8	5.38	260	6.64	5.79	6.9	720	1	19
male	56	170	70	No	104	62	No	No	Yes	Yes	No	No	2	2	No	0	No	3.83	0.89	2.62	1.03	37.7	6.05	43.1	5.63	174	2.46	5.55	5.1	1500	3	20
male	58	168	75	Yes	136	86	No	No	No	Yes	No	No	4	3	No	0	No	3.21	2.27	2.01	0.81	96.1	6.35	40.4	4.06	227	2.1	5.41	6.2	720	1	32
female	37	162	58	Yes	145	71	No	No	No	No	No	No	6	5	No	0	No	2.09	0.4	1.08	0.96	6.3	4.53	37.8	4.39	191	5.57	5.54	6.3	190	1	10
female	85	158	52.5	No	107	74	No	Yes	No	No	No	No	17	14	No	0	No	5.67	0.95	3.49	1.67	8.3	5.31	38.6	5.01	199	2.64	6.11	6.6	390	1	34
male	77	170	70	Yes	147	74	Yes	No	No	Yes	No	No	13	17	Yes	2	No	2.76	0.9	1.67	0.87	29.3	7.08	40.7	4.17	259	5.92	8.62	11.8	310	3	37
female	58	158	63	Yes	150	85	Yes	No	No	No	Yes	Yes	5	4	No	0	No	5.76	2.65	3.47	1.32	11.5	4.69	39.5	4.5	284	7.41	6.95	4.7	780	1	3
male	57	170	70	No	119	75	No	No	Yes	Yes	No	Yes	13	11	No	0	No	3.92	1.67	2.29	1.04	21.5	6.55	38.7	4.72	177	7.14	6.42	7.4	470	2	127
male	53	178	85	No	173	92	Yes	No	No	Yes	No	No	6	6	No	0	No	3.56	0.81	2.28	0.91	11.2	3.06	36.3	4.65	222	7.21	8.82	9.8	640	4	61
female	67	172	98	No	163	59	No	Yes	No	No	Yes	No	17	14	No	0	No	3.88	1.22	2.35	1.08	13.2	4.14	37.7	3.71	143	9.09	6.7	7.9	850	3	51
male	81	175	80	No	136	84	Yes	Yes	No	No	No	No	24	18	Yes	1	No	7.87	2.21	5.22	1.55	10.7	9.1	33.4	4.68	172	12.3	8.4	13	480	2	236
male	67	165	75	No	123	84	Yes	No	No	Yes	No	No	14	22	Yes	1	No	4.72	1.86	3.01	1	18.1	4.7	38.6	5.32	198	6.68	8.09	11.4	1060	3	183
male	68	170	60	No	140	60	Yes	No	Yes	No	No	Yes	17	15	No	0	No	4.9	1.51	2.96	1.22	19.3	9.69	36.2	4.03	116	6.13	5.96	7.2	350	2	1
male	63	165	70	Yes	129	80	Yes	No	No	Yes	Yes	No	7	7	No	0	No	5.19	2.57	3.31	1.18	21.2	5.81	38.9	3.61	312	2.67	5.23	7	780	2	13
female	72	158	65	No	125	60	Yes	No	No	No	Yes	No	8	14	Yes	1	No	4.95	1.4	3.04	1.35	9.3	6.11	39.2	3.88	107	8.4	5.8	7.1	640	1	68
male	60	170	70	Yes	143	85	No	No	No	Yes	Yes	No	7	7	No	0	No	3.95	0.59	2.67	1.13	38.8	6.27	45.4	4.63	164	8.54	5.19	6.1	180	2	8
female	67	160	67	No	106	65	Yes	Yes	No	No	Yes	No	14	18	Yes	2	No	2.98	0.92	1.77	0.77	13.8	5.07	36.5	4.28	252	14.13	6.5	8.6	510	1	123
male	59	171	80	No	152	92	Yes	No	No	Yes	Yes	No	10	12	No	0	No	3.87	2.23	2.56	0.94	12.8	6.77	47.1	4.84	165	6.1	5.45	4.2	1440	1	31
male	54	175	75	No	130	88	No	No	No	Yes	No	No	4	4	No	0	No	3.97	1.73	2.5	0.96	33.6	4.53	34.5	5.02	215	3.95	5.8	7.1	660	2	6
male	56	178	80	No	152	90	Yes	No	No	Yes	No	No	15	11	No	0	No	4.24	1.16	2.58	1.23	8.2	4.9	30.9	4.03	189	7.49	10.26	13.8	640	3	75
male	67	183	85	Yes	166	85	Yes	No	No	No	No	Yes	6	2	No	0	No	4.55	1.18	3.01	1.01	12.2	9.17	39.4	4.41	208	12.01	6.17	5.6	300	2	11
male	72	178	80	No	158	78	Yes	No	Yes	Yes	No	Yes	25	29	Yes	2	No	1.74	0.92	1.34	0.93	10.6	5.47	42	5.22	172	7.66	6.48	8.7	550	4	142
male	60	190	100	No	144	90	Yes	No	Yes	Yes	Yes	Yes	6	1	No	0	No	3.82	0.77	2.59	0.82	56.3	4.24	39	3.93	316	16.5	5.91	5.3	80	2	5
female	75	155	65	No	147	85	Yes	No	No	No	No	Yes	9	10	No	0	No	5.59	1	3.74	1.27	10.6	6.27	46.3	5.27	207	6.09	6.07	7.2	300	1	205
male	75	180	84	No	155	82	Yes	No	Yes	Yes	Yes	No	9	8	No	0	No	3.81	2.61	2.2	0.88	20.3	10.01	27.1	5.45	353	10.5	7.27	11.6	550	3	9
male	59	170	60	No	143	94	No	No	Yes	Yes	Yes	No	10	11	No	0	No	4.71	1.14	2.95	1.35	16	4.74	37.8	5.04	182	5.08	7.22	6.2	480	3	35
female	64	155	65	Yes	122	76	No	No	No	No	No	No	19	6	No	0	No	4.66	0.91	2.71	1.49	7.9	3.59	36.1	4	198	1.8	5.86	6.4	250	4	4
female	78	160	60	No	149	80	Yes	No	No	No	No	No	11	12	No	0	No	4.39	1.87	2.64	1.38	12	6.92	37.8	4.41	212	4.12	6.03	7.8	960	4	13
female	63	160	70	No	198	113	Yes	No	No	No	No	Yes	16	11	Yes	2	No	5.68	1.13	3.35	1.49	21.2	4.49	38.9	5.31	283	10.97	6.06	6.9	900	3	82
male	56	172	85	No	154	90	No	No	Yes	No	No	No	16	12	No	0	No	3.8	1.68	2.47	0.95	12.7	2.67	35.3	3.95	107	5	6.06	7.6	210	1	119
male	61	170	75	No	146	87	No	No	Yes	No	No	No	13	11	No	0	No	4.07	1.16	2.32	1.35	13.8	6.14	41.1	4.82	156	9.52	6.23	6.4	500	3	57
male	59	170	67	No	189	108	Yes	No	No	Yes	No	No	10	10	Yes	2	No	4.55	1.14	3.11	1.1	17.4	4.3	44.8	4.75	222	9.32	5.72	6.3	1440	3	148
male	64	170	77.5	No	174	105	Yes	No	No	Yes	No	Yes	6	8	No	0	No	3.06	1.81	1.66	0.94	15.3	7.02	33.8	4.24	240	5.67	8.06	9.1	780	3	53
male	54	155	75	No	136	87	Yes	No	No	Yes	No	No	10	10	No	0	No	3.98	1.24	2.54	0.99	12.9	6.75	34.8	4.43	238	10.35	5.25	5.3	420	3	11
male	69	175	65	No	131	76	Yes	No	Yes	Yes	No	No	5	9	Yes	2	No	5.12	0.9	3.53	1.22	28	2.55	41.4	4.16	148	6.2	5.74	7.5	540	1	92
female	83	155	42	Yes	155	42	No	Yes	No	No	Yes	No	8	3	No	0	No	6.06	1.06	4.63	1.67	11.7	7.22	37.9	3.9	233	5.29	6.29	7.6	330	1	0.3
male	48	175	95	Yes	144	92	Yes	No	No	Yes	Yes	Yes	9	5	No	0	No	5.15	1.5	3.68	1	23.3	4.65	43.6	5.11	207	8.71	6.22	8.5	660	1	6
female	73	160	55	Yes	164	85	No	No	No	No	No	No	5	5	No	0	No	5.75	0.87	3.41	1.38	11.9	5.91	41.4	4.51	164	4.27	13.37	9.5	360	1	8
male	63	170	80	No	132	80	Yes	No	No	Yes	Yes	No	15	18	No	0	No	4.36	4.19	2.56	0.88	36.5	6.78	35.2	4.75	121	3.14	6.72	10.1	360	3	83
male	88	175	70	No	181	73	No	No	No	Yes	No	No	15	12	No	0	No	3.42	0.88	2.31	0.74	44.8	3.5	29.6	3.12	199	4.54	5.28	5.4	660	3	16
male	35	170	60	No	176	63	No	No	Yes	Yes	No	No	10	5	No	0	No	3.73	0.85	2.33	1.17	26.2	6.3	43.2	5.03	172	2.74	5.48	6.1	320	3	24
male	42	174	80	No	155	106	Yes	No	No	No	No	Yes	7	1	No	0	No	3.96	1.05	2.48	1.03	138.6	7	43	4.35	248	10.5	4.9	5.1	630	1	21
female	81	155	65	No	147	78	Yes	No	Yes	No	No	Yes	9	7	No	0	Yes	3.49	1.02	1.99	1.21	13.2	11.83	35.2	3.94	151	6.02	7.15	7.3	330	1	27
female	72	165	100	No	149	95	No	No	No	No	No	Yes	8	5	No	0	No	3.93	1.08	2.45	1.05	11.1	10.18	37.9	4.84	232	6.19	6.74	9	490	1	60
female	59	160	50	No	145	72	No	Yes	No	No	No	Yes	23	36	Yes	2	Yes	2.41	0.55	1.23	1.07	11.5	8.15	43.2	4.52	177	11.93	6.68	6.3	300	1	257
male	49	165	70	No	152	78	Yes	No	No	Yes	No	No	13	8	No	0	No	9.41	2.03	6.48	1.79	48.5	5.01	37.2	4.64	142	5.59	5.67	6.6	350	1	13
female	69	160	62.5	No	145	88	Yes	No	No	No	No	Yes	11	12	No	0	No	3.38	2.76	1.79	1.22	8.4	3.61	41	3.83	162	4.69	5.97	5.7	420	2	18
male	52	175	85	Yes	118	73	Yes	No	No	Yes	No	Yes	2	12	Yes	1	No	3.69	6.44	2.07	0.72	16.1	5.13	42.4	4.68	273	8.1	6.74	6.8	1440	2	0.4
female	74	161	50	No	152	72	Yes	No	No	No	No	No	16	14	No	0	No	3.15	0.85	1.69	1.27	15.4	6.29	37.6	4.03	206	11.28	5.57	5.3	1600	4	29
male	36	176	85	No	104	73	Yes	No	No	Yes	No	Yes	16	11	No	0	No	3.35	1.09	2.11	0.76	13.9	5.49	38.2	5.02	293	7.45	6.12	5.4	510	1	20
female	67	165	65	Yes	122	80	Yes	No	No	No	No	No	16	12	No	0	No	3.05	1.13	1.69	1.01	7.3	5.78	44.4	3.82	271	5.99	7.21	7.5	180	1	80
female	78	160	45	No	121	78	Yes	Yes	No	No	No	No	11	11	No	0	No	2.67	0.87	1.39	0.97	12.6	6.72	30.7	3.15	207	4.51	5.63	5.1	680	1	11
male	69	172	65	Yes	135	78	No	No	No	Yes	No	No	4	6	No	0	No	4.95	1.16	3.46	0.85	29.8	6.32	42.3	4.71	246	9.19	5.93	5.9	720	3	25
male	75	173	80	Yes	144	87	Yes	No	No	Yes	No	No	10	9	No	0	No	3.47	0.75	1.82	1.23	18.9	5.92	38.7	4.21	212	5.92	5.45	6.7	560	2	59
male	42	175	65	Yes	130	86	Yes	No	No	Yes	No	No	7	7	Yes	1	No	3.74	3.32	2.19	0.83	23.5	3.25	42.4	5.23	177	5.36	8.29	14.2	660	3	6
male	70	173	80	No	175	80	Yes	No	No	No	Yes	No	15	14	No	0	No	4.4	1.52	2.73	1	14.5	5.99	38.8	4.28	167	6.3	7.23	7.4	350	3	103
male	66	160	70	Yes	133	80	No	No	No	Yes	No	No	8	16	Yes	2	No	4.34	1.39	2.69	0.97	17	9.06	37.3	4.69	199	4.25	5.74	6.9	780	4	81
male	83	170	80	Yes	147	80	Yes	No	Yes	No	No	No	18	14	No	0	No	2.4	1.13	1.22	0.96	10.4	6.71	35.9	4.01	203	6.54	9.27	9.6	270	3	8
male	71	170	70	No	144	84	Yes	No	No	Yes	Yes	No	11	12	No	0	No	2.2	0.82	1.98	0.79	15.1	5.07	51.3	4.74	278	12.61	7.28	13.3	620	4	76
male	63	182	85	No	161	104	Yes	No	No	Yes	Yes	No	9	8	No	0	No	5.62	1.65	3.54	1.33	14.7	5.99	43.1	4.74	521	6.5	5.55	6.4	660	1	14
male	33	175	65	No	154	99	No	No	No	No	Yes	No	23	23	Yes	2	Yes	5.54	1.81	3.5	1.41	23	4.9	43.3	4.19	244	13.62	5.9	6.5	240	3	176
male	84	165	60	No	115	78	No	Yes	No	No	No	No	11	11	No	0	No	4.91	0.87	3.28	0.98	34.4	8.13	36	5.06	142	5.74	5.56	6.7	360	1	17
male	68	170	70	No	100	65	No	Yes	No	No	Yes	No	10	6	No	0	No	4.84	2.35	3.5	0.81	14.4	4.87	43.6	5.83	221	7.9	6.13	5.6	300	1	27
male	90	175	80	No	98	49	Yes	No	Yes	Yes	No	No	17	20	Yes	1	Yes	2.58	0.97	1.96	1.07	98.4	12.03	32.4	3.93	232	9.58	6.47	7.6	270	1	20
male	67	165	65	Yes	170	70	Yes	Yes	Yes	Yes	No	Yes	12	4	Yes	1	No	3.11	1.27	1.8	0.98	8.8	9.85	37.9	4.53	299	10.8	7.53	8.4	440	1	6
female	59	155	53	No	184	93	Yes	Yes	No	No	Yes	No	20	18	No	0	No	4.26	2.15	2.8	0.9	50.3	7.1	39.9	5.6	246	6.09	7.39	8.6	510	2	19
female	62	158	60	No	167	84	Yes	No	No	No	No	No	12	19	Yes	1	No	4.8	0.72	3.27	1.03	12.8	4.09	41.9	3.71	141	5.99	5.46	5.7	540	2	194
male	53	171	90	No	145	97	Yes	No	No	Yes	Yes	No	9	13	Yes	2	No	6.19	1.36	3.94	1.34	40.8	8.32	41.1	5.06	188	7.73	7.07	8.5	300	2	10
male	66	174	75	No	160	94	Yes	No	No	Yes	No	No	4	6	No	0	No	8.72	1.72	5.47	1.94	15	6.69	24	5.24	303	12	5.83	7.3	420	2	168
female	59	158	62.5	No	178	86	Yes	Yes	No	No	No	No	13	5	No	0	No	5.72	1.13	3.61	1.32	13.6	8.2	41	4.67	260	5.53	5.68	6.1	270	1	14
female	83	155	45	Yes	148	97	Yes	Yes	No	No	No	No	17	16	No	0	No	4.16	0.51	2.56	1.37	14.2	6.7	40.2	4.8	194	3.97	6.23	5.8	460	1	38
male	61	170	80	Yes	165	89	No	No	No	No	No	No	9	3	No	0	No	4.15	1.46	2.76	0.98	16.2	4.3	44.7	5.26	232	11.78	5.96	5.4	370	3	27
male	59	170	70	No	195	120	Yes	No	No	No	No	Yes	11	9	No	0	No	5.56	0.84	3.86	1.3	47.1	7.6	39.5	5.82	285	6	8.14	9.8	120	1	0.7
male	54	182	89	Yes	114	71	No	No	No	Yes	No	No	6	12	Yes	2	No	3.67	1.31	2.3	0.89	77.8	3.72	39.4	4.57	258	6.1	5.61	4.8	1620	4	33
female	73	150	50	Yes	135	70	No	No	No	No	Yes	No	6	9	Yes	1	No	4.75	0.62	3.15	1.22	84.6	4.94	43.1	3.04	219	4.72	5.89	6.2	240	1	44
male	48	174	85	No	126	91	No	No	No	Yes	No	Yes	5	3	No	0	No	2.37	1.21	1.41	0.78	17.2	4.76	41.5	5.55	409	5.51	7.55	9	240	3	33
female	81	160	65	Yes	124	71	No	No	No	No	No	No	9	2	No	0	No	5.42	0.95	3.41	1.25	17.7	2.77	36.8	4.18	129	6.7	9.2	7.2	420	1	7
male	54	168	75	Yes	155	91	No	No	No	Yes	Yes	No	12	12	No	0	No	3.71	1.35	2.28	1.03	12.6	4.2	41.1	4.22	219	8.1	5.35	6.1	1060	3	130
male	54	168	60	Yes	149	71	No	No	No	Yes	No	No	6	3	No	0	No	4.72	1.51	3.02	0.97	68.7	5.36	43.9	4.99	278	8.19	5.69	5.5	1440	4	0.6
male	61	176	75	No	148	74	No	No	No	Yes	Yes	No	4	2	No	0	No	6.66	1.37	4.02	1.22	13.7	4.66	40.7	5.24	168	6.28	7.23	10.8	330	2	9
male	50	180	100	Yes	150	98	Yes	No	No	Yes	No	No	3	0	No	0	No	6.07	1.9	4	1.18	26.9	4.51	50.4	5.42	325	12.27	5.43	6.4	180	2	39
male	65	170	70	No	137	77	Yes	No	No	No	Yes	No	13	20	Yes	2	No	4.83	0.96	3.1	1.11	16.3	8.82	41.1	5.28	206	10.63	5.84	7.1	300	4	98
female	64	155	62.5	No	105	55	No	No	No	No	No	No	6	7	No	0	No	5.04	1.06	3.82	1.3	13.1	4.01	46.7	4.01	286	3.13	6.06	4.7	420	2	12
male	90	175	80	No	98	49	Yes	No	Yes	Yes	Yes	No	17	17	No	0	No	2.58	0.97	1.54	1.07	98.4	13.88	34	4.14	164	3.8	6.47	5.2	420	1	13
male	57	167	75	No	146	93	No	No	No	No	No	No	12	10	No	0	No	4.89	1.69	3.09	1.08	19.8	4.99	45.4	4.74	242	6.56	5.8	6.2	1440	2	63
male	60	150	60	No	144	67	No	No	No	Yes	No	No	3	3	No	0	No	4.08	0.46	2.38	1.45	18	8.62	46	4.41	145	4.58	5.79	5.7	480	1	22
male	60	170	75	Yes	121	89	Yes	No	No	No	No	No	15	16	No	0	No	4.39	0.77	2.86	1.16	13.4	2.9	40.1	4.86	193	3.61	6.08	5.6	660	2	102
male	66	175	65	Yes	158	104	Yes	No	No	No	No	Yes	14	8	No	0	No	2.81	0.59	1.52	1.13	13.1	2.95	38.8	5.18	127	4.24	5.61	6.7	1110	3	60
female	58	160	68	No	156	87	No	No	No	No	No	No	14	8	No	0	No	4.55	1.57	2.82	1.11	8.7	5.04	38.8	4.14	257	6.69	5.84	5.4	420	2	32
male	66	170	70	Yes	171	102	Yes	No	No	Yes	No	Yes	1	2	No	0	No	5.35	1.31	3.43	1.15	15.6	7.11	36.6	4.51	226	6.87	6	6.8	420	2	5
male	59	165	70	No	141	96	Yes	No	No	Yes	No	No	10	10	No	0	No	3.51	1.76	2.36	0.84	13.6	5.05	40.2	4.61	299	8.54	5.98	6.8	330	2	2
female	82	162	55	No	156	70	No	Yes	No	No	No	No	20	14	No	0	No	4.92	0.77	3.22	1.34	15.3	5.74	36.3	4.44	155	10.12	5.73	7.2	820	2	26
male	59	170	77	No	116	85	No	No	No	Yes	No	No	6	3	No	0	No	5.02	1.88	3.42	0.99	78.3	7.09	39.5	5.86	199	5.36	6.81	7.8	240	3	4
male	85	165	50	No	159	77	No	Yes	No	Yes	Yes	No	16	3	Yes	1	Yes	4.68	1.67	3.16	1.07	10.3	6.19	37	4	141	2.74	5.57	6.3	240	1	14
male	58	175	60	No	181	63	Yes	No	No	Yes	Yes	No	12	16	Yes	2	No	4.18	1.12	2.44	0.79	17.8	6.33	41.9	3.93	202	2.51	5.84	6.1	260	3	18
male	80	174	65	Yes	152	85	Yes	Yes	Yes	No	No	No	13	7	No	0	No	3.43	0.75	2.45	0.7	12.7	3.08	32.5	3.78	347	1.87	6.76	7.4	310	1	10
male	69	178	70	No	166	92	Yes	No	No	Yes	No	Yes	12	8	No	0	No	4.35	0.78	2.59	0.81	8.7	4.47	40.7	4.57	192	12.87	6.13	7.6	240	1	0.3
male	80	178	74	No	158	90	Yes	No	No	Yes	No	No	16	23	Yes	1	No	3.29	0.75	1.89	1.32	14.4	3.19	34.8	4.45	269	13.29	5.84	5.8	600	1	168
male	58	170	75	No	120	70	Yes	No	No	No	No	No	1	1	No	0	No	3.48	1.86	2.16	0.93	16.3	6.1	41	5.42	188	6.93	5.08	6.7	180	1	2
male	68	165	57	No	108	67	No	Yes	No	Yes	Yes	No	18	4	No	0	No	2.99	0.73	1.98	0.98	17.6	10.61	37	4.14	281	11.09	7.69	8.8	140	1	6
male	88	175	70	Yes	149	79	No	Yes	Yes	No	Yes	No	11	2	No	0	No	3.46	0.47	2.47	0.92	16.3	5.5	37.9	3.43	133	4.33	5.72	6.4	180	1	18
male	56	160	60	Yes	139	100	Yes	No	No	Yes	No	Yes	14	8	No	0	No	4.9	1.53	3.19	1.04	58.2	4.54	38.4	4.29	265	4.6	5.66	5.9	510	3	15
male	42	173	90	No	113	75	No	No	No	Yes	Yes	No	11	4	No	0	No	7.38	4.37	4.74	1.44	7.1	6.81	44.9	4.73	312	5.79	5.6	7.2	170	1	5
female	66	168	80	Yes	133	83	Yes	No	No	No	No	No	7	8	No	0	No	5.24	0.87	3.7	1.12	12.3	7.73	43.7	3.33	263	3.72	9.53	11.4	720	3	19
male	34	160	71	No	124	74	No	No	No	Yes	No	No	8	8	No	0	No	5.71	0.95	4.27	0.76	9.9	4.7	41.2	2.58	42	5.03	5.07	5.3	420	2	179
male	78	173	65	No	136	80	Yes	No	No	Yes	No	No	13	13	No	0	No	3.39	0.62	2.3	0.94	93	4.98	43.6	4.62	218	3.83	5.32	5.9	240	1	16
male	68	166	75	Yes	152	93	Yes	No	No	No	No	No	7	6	No	0	No	4.53	1.67	2.95	1	13.2	13.55	29.4	5.52	169	9.17	5.4	5.7	360	1	1.4
male	65	179	77	Yes	105	79	No	No	No	Yes	No	No	4	2	No	0	No	4.11	4.22	2.41	0.68	11.3	16.16	35	2.44	190	11.03	5.5	5.3	1440	2	3
female	72	165	67	Yes	123	73	Yes	Yes	Yes	No	No	No	7	16	Yes	1	No	4.45	2.3	2.63	1.13	10	7.86	45.4	5.7	186	4.28	6.39	8.2	410	2	9
male	79	169	75	No	138	88	Yes	Yes	No	No	No	No	15	19	Yes	1	No	4.07	1.38	2.38	1.36	7.3	3.72	42.5	4.6	261	5.48	7.2	8.8	240	3	37
female	75	158	65	No	150	75	Yes	No	Yes	No	No	No	8	7	No	0	No	2.77	0.91	1.71	0.78	13.4	4.49	28.1	4.68	287	7.68	7.62	8.7	1440	2	25
male	55	170	70	No	134	86	Yes	No	No	Yes	No	No	10	10	No	0	No	4.87	0.62	3.42	1.03	39.2	5.22	42.2	4.08	148	15.01	5.7	6.1	290	3	144
male	69	175	70	No	134	68	Yes	No	No	Yes	No	No	16	6	Yes	1	No	3.19	1.2	1.97	1.03	34.4	4.7	36	4.53	158	8.04	5.43	6.1	1320	3	9
female	85	153	60	No	134	86	No	Yes	No	No	No	No	34	26	No	0	No	3.54	0.75	2.09	1.35	11.9	6.76	33.1	3.9	134	6.42	6.4	4.6	670	4	62
male	70	168	62.5	Yes	117	75	Yes	No	No	Yes	No	Yes	3	3	No	0	No	4.04	1.78	3.04	0.8	21.6	3.85	39	4.22	168	4.32	5.05	5.6	540	3	5
male	74	178	68	Yes	115	82	Yes	Yes	Yes	No	No	No	8	5	No	0	No	2.93	0.88	1.79	0.91	14.5	6.04	39.2	4.49	182	5	6.72	6.3	310	2	8
male	33	163	85	Yes	84	60	No	No	No	No	No	No	13	13	Yes	2	No	5.13	1.55	3.5	0.89	19.1	10.02	40.2	4.67	242	12.5	5.9	8	240	3	172
male	78	156	42	No	128	80	No	Yes	No	No	No	Yes	19	7	No	0	No	3.11	0.61	1.77	1.19	31.5	2.69	39.6	4.5	122	2.69	6.29	7.6	60	1	10
male	88	170	48	Yes	119	54	No	Yes	No	No	No	No	20	14	No	0	No	2.33	0.73	1.37	0.72	13	4.85	28.9	3.51	314	11.06	5.4	4.8	180	2	27
male	40	175	90	No	137	88	No	No	No	Yes	No	Yes	16	22	Yes	2	Yes	4.93	1.6	3.38	1	62.5	3.6	37.5	4.84	580	10.88	6.19	7.3	840	3	157
male	41	160	58	No	141	92	No	No	No	No	Yes	No	10	13	Yes	2	No	5.05	1.47	3.4	0.92	103.4	3.59	44.9	3.43	237	9.2	5.49	7.6	270	2	79
male	64	166	60	No	113	61	No	No	No	Yes	No	No	16	22	Yes	2	No	4.75	0.98	2.72	1.78	34.2	4.55	33.6	3.48	209	5.2	5.32	5.1	450	2	122
female	56	167	78	No	134	80	Yes	No	Yes	No	No	Yes	11	10	No	0	No	3.16	1.27	1.89	0.91	27	4.78	37.1	4.8	235	8.2	6.01	6.1	240	3	85
female	60	160	48	No	150	80	Yes	No	No	No	No	No	8	3	Yes	1	No	3.56	0.87	1.84	1.34	11.1	6.74	48.3	4.45	84	2.65	5.31	7.1	300	3	8
male	70	171	70	Yes	144	78	Yes	No	No	Yes	No	No	3	2	No	0	No	4.74	1.07	2.94	1.12	14.9	6.26	42.4	4.71	165	3.36	6.47	5.9	720	1	0.2
male	65	172	72.5	No	115	71	Yes	No	No	Yes	No	No	19	29	Yes	2	No	4.17	1.87	2.66	0.85	19.1	5.12	36.4	5.14	168	7.46	7.67	5.9	1140	3	199
female	79	158	57	No	151	76	Yes	Yes	No	No	Yes	No	13	14	No	0	No	4	2.08	2.5	0.94	17.1	3.44	34.2	4.69	212	8.22	7.59	5.8	900	1	23
female	82	160	39	No	158	82	Yes	No	No	No	No	Yes	16	15	No	0	No	5.1	2.33	3.27	1.3	25.5	5.74	42.6	3.61	241	4.21	4.82	7.5	210	2	14
male	65	170	65	Yes	142	103	No	Yes	No	No	Yes	No	14	5	No	0	No	3.37	0.8	2.02	1.08	21.4	4.85	39.1	5.14	144	5.14	5.23	5.3	740	1	29
male	75	168	80	Yes	87	56	Yes	No	No	No	No	Yes	14	14	No	0	No	2.59	1.06	1.48	0.88	29.5	6.78	40.1	3.9	136	2.69	6.05	7.7	460	2	74
male	61	165	65	Yes	137	75	Yes	No	No	No	Yes	No	6	6	No	0	No	3.37	0.82	2.28	1.08	19.7	4.52	44.6	5.65	298	13.62	5.63	6.8	540	1	97
male	53	175	100	No	136	86	Yes	Yes	No	No	No	No	13	26	Yes	1	No	3.19	1.19	1.88	0.84	12.9	8.58	37.2	4.45	242	6.16	11.18	10.2	460	2	284
male	73	168	60	Yes	137	76	No	No	No	Yes	No	No	5	2	No	0	No	4.85	1.13	2.9	1.45	21	5.81	42.1	4.45	220	5.08	6.71	12	420	2	0.2
female	50	158	59	Yes	117	66	Yes	No	No	No	Yes	No	11	6	No	0	No	6.43	1.92	3.91	1.48	14.2	4.44	41.5	5.07	400	9.68	5.81	6.2	180	1	9
male	70	155	69	No	160	88	No	No	No	No	Yes	No	15	7	Yes	1	No	2.95	2.3	1.9	0.73	16.9	3.51	38.5	4.91	358	2.96	5.57	6.1	600	3	1.5
male	43	175	75	Yes	165	100	Yes	No	No	Yes	No	No	8	4	No	0	No	4.66	5.76	2.95	0.96	14.1	6.22	41.3	5.4	221	4.06	7.87	10	320	3	14
male	73	167	65	No	114	84	Yes	No	No	No	No	No	10	14	Yes	1	No	3.75	0.61	2.52	1	15.1	7.34	38.5	4.79	203	4.69	5.28	7.3	180	1	18
female	76	160	60	No	111	66	Yes	No	No	No	No	No	19	26	Yes	1	No	4.88	1.6	3.14	1.18	14.9	5.19	40.8	5.19	279	5.06	6.75	8.9	820	3	162
male	64	168	70	No	124	77	Yes	No	No	Yes	No	No	8	9	No	0	No	4.12	1.42	2.81	0.91	15.1	7.63	40.8	4.86	164	7.62	12.56	11.7	420	3	76
male	57	176	70	Yes	191	107	Yes	No	No	Yes	No	No	19	19	No	0	No	4.71	0.72	2.91	1.68	37.1	9.68	31.1	4.02	172	4.81	9.39	10.8	600	3	34
female	71	150	65	No	143	66	No	No	No	No	Yes	Yes	8	10	No	0	No	3.1	1.81	2	0.77	21.7	5.35	38.1	3.53	225	3.98	6.01	5.5	1440	2	14
female	73	163	61	No	145	78	No	No	No	No	Yes	No	11	11	No	0	No	3.03	0.89	1.69	1.21	18.5	5.95	38.1	4.04	129	3	7.85	10.5	660	1	5
male	51	180	81	Yes	180	81	Yes	No	No	Yes	No	No	15	4	No	0	No	2.43	1.36	1.53	0.49	11	4.92	39.8	4.08	401	4.56	7.68	6.8	220	1	3
female	85	181	101	No	190	101	No	Yes	No	No	Yes	No	16	9	No	0	No	3.89	0.63	1.94	1.74	10.1	7.89	33.9	3.58	181	3.96	8.67	14.2	240	1	14
male	66	179	80	Yes	127	77	Yes	No	No	No	No	Yes	2	1	No	0	No	6.45	1.55	4.56	1.14	36	5.41	41.5	5.95	205	4.61	7.23	8.7	360	2	24
male	64	175	75	No	140	81	Yes	No	No	Yes	Yes	No	16	12	Yes	2	Yes	3.68	1.21	2.35	0.97	16.4	5.55	41.2	4.3	216	5.6	6.7	6.8	1200	3	46
male	55	175	75	Yes	116	70	No	No	No	No	No	No	9	6	No	0	No	3.2	2.53	1.94	0.72	11.2	10.49	30	3.08	309	5.6	4.34	5	640	1	16
male	59	170	75	No	126	91	No	No	No	Yes	No	No	7	2	No	0	No	3.13	2.09	1.85	0.63	11.3	4.76	32.8	4.53	235	5.55	10.16	9	660	1	19
female	81	158	58	No	131	75	Yes	Yes	No	No	No	No	16	22	Yes	1	No	5.16	1.09	3.32	1.46	13.7	8.83	40.6	4.65	186	13.13	5.55	7.4	180	2	37
male	59	170	70	No	124	85	Yes	No	No	Yes	Yes	No	16	7	No	0	No	5.82	2.41	3.38	1.62	20.8	3.12	40.8	4.42	179	7.45	5.64	6.3	720	2	3
male	79	173	75	Yes	143	85	No	Yes	No	Yes	Yes	No	15	14	No	0	No	6.03	0.73	3.89	1.53	16.7	7.5	34.6	4.08	275	8.19	6	6.8	560	5	44
male	33	175	95	No	158	105	No	No	No	No	No	No	19	12	No	0	No	4.8	3.92	3.27	0.98	19.2	6.53	34.3	5.42	244	8.3	4.83	6.1	540	3	6
male	73	172	68.5	Yes	155	75	No	No	No	No	No	No	7	6	No	0	No	3.19	0.72	2.12	0.94	9.2	6.95	40.3	4.03	111	5.11	8.58	11.1	900	2	14
male	81	165	80	Yes	162	72	Yes	No	No	No	No	Yes	4	4	Yes	1	No	4.41	1.08	3.4	0.84	13.8	3.85	31.8	4.35	231	4.14	6.04	6.4	1440	2	0.3
female	66	155	65	Yes	163	96	Yes	No	No	Yes	No	Yes	20	20	No	0	No	4.11	1.57	2.61	1.1	9.3	3.68	40.4	4.8	251	6.9	7.76	8.3	150	2	26
male	57	172	95	No	149	106	Yes	No	No	Yes	No	Yes	14	23	Yes	1	No	4.5	2.56	3.06	1.28	106.3	7.06	47.3	5.02	275	8.77	9.54	10.3	510	2	18
female	84	160	51	No	153	91	Yes	Yes	No	No	Yes	No	3	11	Yes	2	No	6.46	1.17	3.83	1.89	19.7	3.88	41.2	4.47	145	2.66	5.47	7.6	360	3	45
male	26	170	75	Yes	123	79	No	No	No	Yes	No	No	2	3	No	0	No	4.02	1.49	2.55	0.97	54	4.23	41.2	4.67	248	5.62	5.4	5.3	960	2	4
male	48	175	75	No	114	64	No	No	No	Yes	No	No	16	26	Yes	2	No	5.25	5.94	3.41	0.88	112	5.3	43.2	4.09	254	8.21	5.67	6.4	480	4	467
female	74	163	47.5	No	154	113	Yes	No	No	No	No	Yes	10	16	Yes	2	No	3.17	0.7	1.74	1.45	20.7	3.86	44	3.72	122	8.1	5.6	4.7	1440	2	18
male	42	170	75	Yes	162	92	Yes	No	No	Yes	No	Yes	8	8	No	0	No	5.28	1.98	3.91	0.92	19.4	3.64	45.2	4.93	189	5.62	6.9	7.9	660	1	52
male	38	170	65	Yes	121	83	No	No	No	Yes	No	No	5	2	No	0	No	5.14	4.93	3.13	1.19	20.3	3.31	42.5	4.45	280	5.19	5.39	7.1	660	2	34
male	47	171	87.5	Yes	149	97	No	No	No	No	No	Yes	6	6	No	0	No	4.92	4.16	3.41	0.83	11.1	6.19	39.3	5.2	225	13.37	10.88	11	1500	3	4
male	67	168	56	No	105	70	No	No	No	No	No	No	2	0	No	0	No	3.84	0.97	2.63	0.87	17.8	5.88	37.7	4.95	205	9.28	5.58	6.4	600	2	3
male	77	165	45	Yes	139	84	No	Yes	No	Yes	No	No	17	2	No	0	No	3.44	0.77	1.81	1.32	16.4	7.76	39.4	5.03	146	4.33	5.6	6.3	640	2	6
female	80	155	45	No	161	79	No	No	Yes	No	Yes	No	16	16	No	0	No	3.4	0.74	2.06	1.19	12.2	4.65	35.2	3.94	245	6.61	4.97	5.9	1120	2	29
female	72	153	60	Yes	170	90	No	No	No	No	No	Yes	11	9	No	0	No	3.33	1.75	1.99	1.26	11.7	6.47	41.3	5.13	138	5.69	5.91	7.9	1440	2	8
male	66	175	75	No	144	76	Yes	No	No	Yes	Yes	No	4	4	No	0	No	4.49	2.49	2.61	1.35	28.2	4.53	41.7	4.48	317	7.32	4.84	5.1	480	3	7
female	76	158	53	Yes	191	94	Yes	No	No	No	No	No	18	25	Yes	2	No	3.15	2.23	1.98	0.91	19.8	7.68	40.1	4.54	179	5.64	7.57	5.7	300	3	27
female	35	165	70	No	171	89	Yes	No	No	No	No	No	11	12	No	0	No	4.24	0.85	2.96	0.99	6.5	4.23	41.4	4.66	256	11.26	5.65	6.3	640	3	3
male	63	168	80	No	139	86	Yes	No	No	Yes	No	Yes	5	2	No	0	No	4.13	1.47	2.87	0.8	13.1	3.74	43.4	4.1	206	5.7	5.97	6	430	2	12
male	68	170	60	Yes	142	73	Yes	No	No	Yes	No	Yes	25	16	No	0	No	2.42	1.07	1.38	0.91	17	8.99	33.2	2.88	191	7.02	4.16	6.6	660	3	36
female	76	155	52	No	134	95	Yes	Yes	Yes	No	No	Yes	11	12	No	0	No	4.17	0.61	2.39	1.39	12.4	3.51	38.9	4.64	211	4.16	5.91	5.6	630	1	21
female	73	160	55	Yes	137	78	Yes	No	Yes	No	No	No	4	2	No	0	No	2.77	1.27	1.61	0.84	15.2	8.61	37.2	3.7	150	7.9	8.43	10.4	530	2	0.7
male	47	170	60	No	126	89	No	No	No	Yes	No	No	8	6	No	0	No	4.51	0.83	3.21	0.92	17.5	4.51	44.6	4.95	182	5.2	5.03	7.9	1440	3	5
male	22	183	100	No	162	91	Yes	No	No	Yes	No	No	13	12	No	0	No	3.08	1.57	2.13	0.47	22	4.43	35.5	4.52	140	5.7	5.5	8	1300	4	52
male	67	170	65	No	132	97	No	Yes	No	Yes	No	No	7	4	No	0	No	4.27	1.12	2.9	1.14	44.9	3.37	39.1	4.63	168	10.55	5.51	5.6	600	1	12
female	51	160	60	No	122	75	No	No	No	No	No	No	7	11	Yes	2	No	2.67	0.75	1.31	1.13	12.3	3.74	37.4	4.36	137	6.54	5.3	4.4	850	3	29
male	66	175	63	No	133	96	No	No	Yes	Yes	No	No	21	18	No	0	No	3.6	1.03	2.6	0.8	17.4	4.36	39.7	3.57	154	11.89	5	6.8	670	1	13
male	67	170	70	No	139	99	No	No	No	Yes	No	No	14	26	Yes	2	No	3.57	0.97	2.1	1.17	19.7	5.62	37.1	4.42	241	6.84	5.74	6	1440	2	248
female	74	160	50	Yes	130	70	Yes	No	No	No	No	No	13	14	No	0	No	4.77	1.78	3.35	0.86	17.3	6.77	39.4	3.9	335	4.45	6.83	6.2	120	2	24
male	59	183	82.5	Yes	131	82	Yes	No	No	No	No	No	17	5	No	0	No	5.99	1.1	4.32	0.99	9.5	6.24	36.2	3.65	234	5.32	5.2	7.3	360	1	4
female	85	150	60	No	132	81	Yes	Yes	No	No	No	No	14	6	No	0	No	5.3	0.83	3.71	1.37	16.9	7.72	36.4	4.03	197	2.1	6.74	5.4	420	2	6
male	66	175	80	Yes	151	90	Yes	No	No	No	No	No	16	9	No	0	No	3.93	2.36	2.66	0.94	26.6	6.84	43.6	4.87	249	13.83	5.74	8	270	3	12
male	60	165	55	No	144	80	No	No	No	Yes	No	No	18	18	No	0	No	5.71	2.02	3.71	1.21	10.7	6.33	41.4	4.33	162	7.46	5.51	8	380	1	106
female	68	165	50	Yes	126	71	No	No	No	No	No	No	8	5	No	0	No	4.02	1.09	2.67	1.08	10.6	8.18	44	4.74	206	8.89	5.56	5.6	540	3	14
female	75	155	45	No	125	94	No	Yes	No	No	No	No	11	11	No	0	No	4.16	1.54	3.12	0.82	9.6	5.22	38.4	4.46	229	6.53	8.43	12.8	1230	1	9
male	69	170	75	Yes	116	78	No	No	No	Yes	No	No	15	16	No	0	No	4.27	1.19	2.91	0.87	19.5	5.24	43.3	6.12	234	5.7	5.96	6.4	570	2	24
female	73	155	55	No	147	85	Yes	No	No	No	No	No	7	11	Yes	1	No	4	1.45	2.43	1.29	16.9	6.15	43.5	4.56	188	9.22	6.94	7.6	640	1	6
male	77	170	73	Yes	134	87	No	Yes	No	Yes	No	Yes	1	3	No	0	No	2.51	0.65	1.68	0.79	23.3	5.06	36.4	4.63	266	4.71	5.48	7.7	420	2	1.2
male	74	170	75	No	124	68	Yes	Yes	Yes	No	No	No	19	24	Yes	2	Yes	2.51	3.35	1.55	0.65	16.3	6.15	41.7	5.2	195	4.9	8.37	10.7	420	2	192
female	83	155	42.5	No	128	84	No	Yes	No	No	Yes	Yes	20	16	No	0	No	6.03	1.23	3.91	1.28	34.3	14.39	36.2	3.63	197	3.78	5.8	6.3	300	1	51
male	69	175	80	No	97	55	Yes	No	No	No	No	Yes	7	7	No	0	No	3.27	1.02	1.92	0.95	34.3	3.52	33	3.98	145	7.78	5.81	6.2	120	2	135
female	68	163	70	No	131	80	Yes	No	Yes	No	No	Yes	12	12	No	0	No	5.43	1.6	3.55	1.31	8.5	4.49	40.4	4.39	186	8.11	9.73	17.1	340	1	105
female	58	160	45	No	109	62	Yes	No	No	No	Yes	Yes	16	17	No	0	No	3.56	0.87	1.91	1.34	11.1	6.74	51.3	4.6	123	3	5.35	7.1	390	1	46
male	86	170	65	No	156	91	No	Yes	Yes	No	No	No	18	18	No	0	No	4.51	0.41	2.94	1.25	21	3.98	37.7	4.16	256	5.36	6.07	5.5	860	1	39
male	74	175	65	No	141	78	Yes	No	No	Yes	No	No	8	7	No	0	No	4.32	0.95	2.84	1.11	27.5	3.89	40	4.62	252	3.24	5.86	5.9	1400	2	20
female	84	160	55	No	124	75	Yes	Yes	No	No	No	No	13	7	No	0	No	3.56	1.54	2.23	1.12	9	3.8	30.7	4.28	308	8.03	6.14	4.7	1160	2	9
female	87	160	51	Yes	126	72	Yes	Yes	No	No	No	No	10	8	No	0	No	5.52	0.73	3.44	1.53	13.8	8.07	39.6	3.77	141	5.8	6.54	7.3	380	1	25
male	40	175	77.5	No	135	95	Yes	No	No	Yes	No	No	9	2	No	0	No	5.63	1.11	4	1.09	45.3	4.98	49.2	4.75	332	6.54	6.08	6.2	150	2	213
male	58	175	65	No	127	85	No	No	No	Yes	No	No	11	10	No	0	No	4.57	1.21	3.43	0.92	16.1	4.72	43	5.38	143	4.89	4.7	5.6	660	2	18
male	54	175	55	Yes	137	98	No	Yes	No	Yes	No	No	20	28	Yes	2	No	6.25	1.08	4.14	1.35	14.8	13.67	33.7	3.55	189	4.14	5.3	6.1	740	4	65
female	83	150	35	No	142	77	No	No	No	No	No	Yes	12	19	Yes	2	No	5.94	1.25	3.65	1.18	12	4.59	39.7	4.98	225	3.09	5.25	6.4	640	1	193
female	61	160	68	Yes	145	80	Yes	No	No	No	Yes	No	12	10	No	0	No	6.41	0.82	4.21	1.63	9.4	4.94	41.7	4.53	320	4.27	7.14	6.4	280	1	29
female	84	159	52	Yes	145	89	No	Yes	No	No	Yes	No	10	4	No	0	No	3.11	1.02	3.32	1.31	25.8	4.6	38.1	3.9	216	3.47	5.75	5.7	240	1	8
male	70	172	65	No	149	91	Yes	No	No	Yes	No	No	12	42	Yes	2	Yes	3.78	1.32	2.41	1.1	15.5	3.21	38.9	4.18	162	8.77	5.8	5.2	1360	5	36
female	66	155	45	No	122	68	No	Yes	No	No	No	No	15	14	No	0	No	3.91	1.42	2.4	0.99	15.2	4.55	35.9	3.53	113	7.02	5.78	6.3	600	2	53
male	52	170	75	No	137	90	Yes	No	No	No	No	No	12	10	No	0	No	4.44	1.08	3.33	0.79	12.2	3.92	43.7	4.28	145	9.69	5.46	5	240	3	6
male	67	170	65	No	123	78	Yes	No	No	Yes	Yes	No	12	6	No	0	No	4.97	1.72	3.12	1.1	21.7	14.46	37.7	4.75	158	6.8	6.23	8	240	4	3
male	83	172	75	No	147	81	No	No	No	No	Yes	No	11	2	No	0	No	3.12	0.86	1.9	1	15	4.14	33.4	4.36	122	2.29	5.58	4.3	300	1	1.2
male	50	170	65	No	140	80	Yes	No	No	Yes	No	No	13	11	No	0	No	4.19	1.67	2.7	1	10.2	5.57	36.6	4.16	271	3	6.74	6.8	1440	2	12
male	65	160	70	Yes	117	77	Yes	No	No	Yes	No	Yes	23	20	No	0	No	4.4	0.99	2.8	1.2	14.1	3.7	42.7	5	286	11.4	6.01	7.3	1080	4	9
male	73	170	75	Yes	116	76	No	No	No	Yes	No	Yes	6	5	No	0	No	2.16	0.87	1.11	0.98	18.3	6.42	42.6	4.78	310	3.74	8.25	7.1	600	1	11
male	45	170	80	No	119	60	Yes	No	No	Yes	No	Yes	7	4	No	0	No	4.08	0.67	2.66	0.98	39.6	3.6	37.8	4.04	176	6	4.82	5.7	1440	3	24
male	57	170	80	Yes	127	66	No	No	No	Yes	No	No	5	3	No	0	No	6.07	1.08	4.16	1.14	128.3	4.03	42.2	4.31	194	6.69	5.46	6.6	930	1	28
male	67	170	70	No	148	85	No	No	No	Yes	No	No	7	3	No	0	No	3.95	1.06	2.07	1.6	12.4	3.74	31.4	3.49	191	2.26	4.79	6.5	840	3	7
male	36	165	60	No	138	78	Yes	No	No	Yes	Yes	No	13	18	Yes	2	No	5.12	2.01	3.51	1.34	26.3	10.04	38	5.99	275	11.43	5.55	5.3	280	1	186
male	57	168	63	Yes	138	81	No	Yes	No	No	Yes	No	21	18	No	0	No	4.56	1.8	3.05	1.05	19.6	5.78	37	4.45	310	4.09	5.85	8.7	300	1	9
male	79	168	60	No	134	80	Yes	Yes	No	No	No	Yes	19	36	Yes	2	Yes	3.05	0.62	1.91	1.1	17	4.55	42.3	4.76	161	6.52	7.45	11.1	360	1	347
male	63	173	70	Yes	148	74	Yes	No	No	Yes	Yes	Yes	2	6	Yes	1	No	4.25	2.96	2.37	1.5	21	7.01	41	4.98	153	6.22	8.48	9.9	180	4	33
male	55	177	70	No	121	79	No	No	No	Yes	No	No	10	16	Yes	2	No	4.7	1.6	2.74	1.13	20.3	2.89	32.4	4.59	252	7.36	5.4	5.5	640	1	83
female	41	158	55	Yes	117	73	No	Yes	No	No	Yes	No	10	8	No	0	No	4.12	0.6	2.57	1.36	12.3	3.85	43.6	4.09	220	4.79	5.1	6.2	420	1	9
male	70	165	70	No	172	100	Yes	No	No	No	No	No	16	12	No	0	No	3.55	0.73	2.11	1.11	47.8	10.4	38.1	5.27	205	5.79	5.63	5.3	1440	5	21
male	56	175	75	No	179	96	Yes	Yes	No	Yes	No	No	10	12	No	0	No	3.35	1.24	2.17	0.94	6.6	3.9	42.7	5.31	319	7.76	6.7	5.6	560	2	58
male	44	172	75	No	200	120	Yes	No	Yes	Yes	No	Yes	2	14	Yes	1	No	4.01	1.56	2.55	1.21	18.1	5.65	47.3	5.02	312	9.86	8.42	8.8	270	2	61
female	62	159	62.5	No	132	78	Yes	No	No	No	Yes	Yes	16	24	Yes	2	Yes	4.57	1.68	3.12	1.01	7.8	3.57	43.9	4.42	252	4.32	10.64	11.5	240	1	173
male	61	165	72.5	No	139	71	No	No	No	Yes	Yes	No	11	7	No	0	No	4.51	1.02	2.99	0.96	20.6	4.62	36.5	4.78	303	11.57	5.77	6.6	720	3	24
male	58	170	85	No	118	83	Yes	No	Yes	Yes	Yes	No	7	3	No	0	No	4.14	1.73	2.94	0.87	56.1	3.68	44.2	4.08	133	5.41	6.47	8.9	1440	1	8
male	83	175	80	No	142	67	Yes	No	No	No	No	No	12	30	Yes	2	Yes	4.6	1.36	2.8	1.03	16.8	8.6	43.5	4.8	214	10.2	5.5	6.7	620	2	132
male	63	175	80	No	162	103	Yes	No	No	Yes	No	Yes	14	16	No	0	No	4.09	0.83	2.55	1.33	15.9	3.96	40	4.37	188	10.36	8.75	7.3	810	1	256
male	50	180	85	No	166	101	No	No	No	Yes	No	No	10	2	No	0	No	3.01	1.39	1.87	0.78	55.8	4.21	43.4	4.7	216	5.55	5.72	6	360	4	4
female	65	153	80	No	133	65	Yes	No	No	No	Yes	No	3	20	Yes	1	Yes	4.88	1.42	3.52	1.16	18.6	7.6	48.2	4.59	352	5.9	6.22	7.5	980	1	172
female	79	160	55	No	122	47	No	Yes	Yes	No	Yes	No	10	2	No	0	No	4.23	1.52	2.88	0.98	9.1	11.79	36.5	5.09	201	14.86	5.1	6	640	3	1.1
male	68	160	55	Yes	99	60	No	No	No	Yes	No	No	11	6	No	0	No	3	1.03	1.48	1.34	41.3	4.36	37.6	3.5	198	4.13	5.4	4.8	540	2	7
male	54	180	85	No	139	98	No	No	No	Yes	No	No	12	8	No	0	No	4.76	2.87	3.47	0.75	15	5.73	45.2	5.27	191	7.18	5.88	5.1	540	1	6
male	83	170	50	No	153	78	Yes	Yes	No	Yes	No	No	18	32	Yes	2	No	5.3	0.83	3.5	1.37	11.9	6.28	41.3	4.51	117	2.73	5.12	6.1	360	1	262
male	59	175	90	No	160	92	Yes	No	No	Yes	No	No	11	11	No	0	No	3.73	0.98	2.45	0.91	37.9	6.51	39.3	4.59	299	8.86	7.42	5.1	210	6	103
female	35	160	65	No	190	163	Yes	No	No	No	No	No	10	10	No	0	No	3.14	1.27	1.93	0.89	10.9	5.04	50.9	5.02	317	8.34	5.36	5.4	1140	2	20
male	60	176	75	No	109	53	No	No	No	Yes	No	No	10	11	No	0	No	5.9	1.34	4.15	1	28.2	9.81	40.4	4.82	211	5.74	6.21	6.4	400	4	157
female	77	165	70	No	144	88	Yes	Yes	No	No	Yes	No	6	26	Yes	2	No	3.49	0.89	2.1	1.35	21.4	4.91	36.3	4.12	110	4.14	5.8	6.6	860	1	36
male	71	165	78	No	180	82	No	Yes	No	No	No	Yes	3	4	No	0	No	3.83	1.76	2.55	0.79	34.9	6.43	37.4	5.6	200	2.93	5.97	4.8	270	1	16
female	65	158	72	No	138	86	Yes	No	No	No	Yes	Yes	13	2	No	0	No	3.39	1	1.91	1.16	10.5	6.21	38.4	4.94	190	8.9	5.85	7.1	320	2	0.4
female	84	155	58	No	159	93	Yes	No	No	Yes	Yes	Yes	9	7	No	0	No	4.75	0.67	2.84	1.56	21.5	4.78	42.2	3.61	125	5.27	5.87	6.7	300	1	7
female	88	158	65	Yes	158	65	Yes	No	No	No	No	No	15	5	No	0	No	4.03	1.14	2.54	1.07	13.7	6.68	42.9	4.7	166	3.37	5.21	6.6	270	1	11
female	74	160	60	No	158	88	Yes	No	No	No	No	No	13	11	No	0	No	3.41	2.16	1.94	1.01	16.8	6.71	31.2	3.3	185	7.64	5.24	7.8	1180	1	82
male	61	162	63	No	131	86	Yes	No	No	Yes	No	Yes	13	11	No	0	No	4.68	1.02	3.33	1.12	24.4	6.2	43.5	4.75	162	7.31	5.7	6.5	1080	3	13
female	78	175	89	No	163	60	Yes	No	No	No	Yes	No	19	16	No	0	No	3.36	0.97	2.13	0.77	16.4	14.89	41.6	3.79	162	3.79	5.99	7.4	420	1	167
male	60	167	65	Yes	134	80	No	No	No	Yes	No	No	3	1	Yes	1	No	3.52	1.06	2.07	1	23.8	4.68	39.3	4.65	134	2.58	5.08	6.2	960	1	12
male	40	175	75	No	148	96	Yes	No	No	Yes	Yes	No	12	6	No	0	No	4.93	1.19	3.34	1.07	13.7	6.56	44.3	5.02	330	5.59	5.01	6.6	240	2	19
male	52	174	73	No	133	78	No	No	No	Yes	No	No	5	1	No	0	No	4.2	2.32	2.83	0.79	28.9	6.2	40.7	4.85	299	5.19	5.66	5.8	420	3	1.8
female	76	160	70	Yes	134	73	Yes	No	No	No	Yes	Yes	10	3	No	0	No	4.84	1.21	2.59	1.55	12.5	7.94	36.8	4.41	218	4.24	5.74	9.6	180	1	19
male	63	175	65	No	176	115	Yes	No	No	Yes	Yes	No	10	12	Yes	2	No	3.68	0.66	2.24	1.13	19.3	8.71	39.4	5.04	231	5.14	5.61	7.5	180	3	37
female	64	165	65	Yes	110	70	Yes	No	No	No	Yes	Yes	4	4	No	0	No	4.94	1.61	3.28	0.89	15.5	7.53	43.6	4.36	185	2.69	4.74	5.1	530	1	2
male	84	170	50	No	120	56	No	Yes	No	No	Yes	No	13	13	No	0	No	3.52	0.76	2.18	1.14	29.6	5.12	39.4	3.99	160	1.65	5.27	6.4	280	2	89
male	64	178	58	No	180	102	No	Yes	No	Yes	No	No	16	36	Yes	2	Yes	4.92	4.94	1.18	1.02	13.8	7.49	36.7	4.83	120	6.5	5.64	4.7	460	2	279
male	64	175	65	No	159	80	No	No	No	No	No	No	9	0	No	0	No	3.65	0.81	2.35	1.25	15.5	5.17	38.5	4.34	176	6.2	5.09	5.12	240	2	3
female	59	160	40	Yes	131	81	Yes	No	No	No	No	No	4	0	No	0	No	3.51	1.89	2.35	0.84	9.5	4.73	40.5	5.03	287	4.04	7.75	8.8	780	4	2
male	66	172	65	No	158	85	Yes	No	No	Yes	No	No	4	2	No	0	No	5.26	2.01	3.36	1.02	16.3	9.51	38.7	5.36	247	6.01	6.09	4.9	720	6	3
male	74	172	75	No	179	97	Yes	No	No	Yes	No	Yes	4	18	Yes	2	No	2.74	1.05	1.74	0.85	19.5	2.63	33.2	4.25	184	13.2	6.79	7.7	570	5	165
male	34	175	90	No	155	100	Yes	No	No	Yes	Yes	No	16	18	No	0	No	3.93	3.17	2.34	0.95	44.6	4.59	40.5	4.22	267	6.8	4.95	6.6	480	5	193
male	69	170	77.8	Yes	177	95	Yes	No	No	No	Yes	No	12	12	No	0	No	4.79	1.15	3.2	1.08	9.8	5.82	38.4	4.82	261	3.75	7.03	9.6	300	2	5
female	82	158	70	No	137	64	Yes	No	No	No	No	No	8	6	No	0	No	5.03	1.21	3.08	1.18	11.1	5.5	34.3	4.49	175	2.74	5.68	5.7	660	5	9
male	74	160	65	Yes	112	69	No	Yes	No	No	No	Yes	7	7	No	0	No	5.26	1.07	3.09	1.43	10.9	8.53	36.1	4.55	122	3.24	6.14	7.1	480	1	1.7
female	79	160	70	No	152	100	No	Yes	No	No	No	No	4	3	No	0	No	4.32	0.71	2.67	1.23	14.8	5.73	37.4	4.57	129	2.64	5.59	6.7	420	1	0.6
male	68	175	85	No	135	65	Yes	No	No	No	Yes	No	7	5	No	0	No	3.1	0.98	1.72	0.93	15.8	6.46	40.3	4.54	188	8.05	5.58	6.1	390	4	12
female	65	162	65	No	104	67	Yes	Yes	No	No	No	No	7	13	Yes	2	No	3.68	1.22	2.15	1.15	15.2	12.1	37.8	4.03	364	17.58	6.05	5.7	730	2	39
male	53	154	63	Yes	148	94	Yes	No	No	No	No	Yes	8	4	No	0	No	3.79	1.12	2.38	1.02	14.7	4.18	40.4	4.37	342	10.22	8.11	11.1	1080	2	12
female	76	163	6.5	No	143	63	No	No	No	No	Yes	No	3	3	No	0	No	4.59	2.43	2.93	0.89	17.7	6.42	40.1	4.37	285	8.05	6.88	6.4	300	1	2
female	72	160	50	No	146	81	Yes	No	No	No	No	No	22	26	Yes	2	No	3.79	0.61	2.14	1.22	8.6	7.27	38.2	3.77	145	3.87	5.4	4.4	500	3	49
female	54	160	45	No	136	118	No	No	No	No	No	Yes	8	10	No	0	No	3.58	0.98	1.83	1.24	6.2	4.8	36.7	2.79	250	10.93	5.7	7.3	840	2	36
male	40	170	60	No	126	82	Yes	No	No	Yes	No	No	13	5	No	0	No	6.15	1.71	4.34	0.78	27	2.58	40.1	4.62	224	4.29	5.32	6.32	720	4	16
male	65	175	75	No	164	98	No	No	No	Yes	No	Yes	7	4	No	0	No	5.05	0.76	3.22	1.2	13.6	3.81	38.3	4.63	222	2.75	10.96	12.3	600	4	36
female	86	160	55	Yes	155	108	Yes	No	No	No	Yes	No	10	7	No	0	No	5.39	0.97	3.2	1.28	16.6	5.73	38.6	4.53	211	5.71	5.25	5.62	300	2	9
male	49	170	70	No	135	95	Yes	No	No	Yes	Yes	No	9	9	No	0	No	4.01	3.38	2.53	0.83	19.9	3.95	43.2	4.21	259	4.82	5.4	6.4	390	3	44
male	69	167	55	No	108	66	No	No	No	Yes	No	No	15	7	No	0	No	3.27	1.27	2.02	0.76	27.4	4	38.4	3.27	304	4.89	5.99	7.3	780	4	78
female	68	158	81	No	156	83	Yes	Yes	No	No	No	No	13	9	Yes	2	No	5.15	1.07	3.28	1.15	10.9	3.61	35.7	4.2	226	7.17	5.5	6.7	1120	1	118
male	52	180	65	No	177	115	Yes	No	No	Yes	No	No	4	2	No	0	No	6.16	0.85	3.97	1.35	11.5	6.62	46.9	4.56	192	3.38	5.72	6.4	320	1	4
male	64	165	55	No	128	70	No	No	No	Yes	No	Yes	15	10	No	0	No	3.69	0.48	2.09	1.28	13.1	4.61	37.6	4.58	219	3.45	5.22	6.8	960	3	47
female	76	155	55	No	128	56	No	No	Yes	Yes	No	No	19	26	Yes	2	No	2.6	1.14	1.29	1.04	11.9	8.18	35.3	3.66	143	5.97	10.48	11.9	420	2	7
male	64	175	75	No	134	80	No	No	No	Yes	Yes	No	19	19	No	0	No	5.41	2.3	3.62	1.01	15.6	4.53	42.6	4.72	288	5.34	5.6	6.1	300	1	52
male	73	172	75	Yes	120	70	Yes	Yes	No	Yes	No	No	13	7	No	0	No	4.44	1.06	2.59	1.46	31.6	5.3	36.7	5.26	186	4.43	5.36	5.4	410	1	9
male	53	176	74	No	139	78	Yes	No	No	No	No	Yes	7	6	No	0	No	3.04	1.34	1.78	0.9	15.7	4.33	41.4	5.16	203	9.43	5.41	5.9	300	3	2
male	85	174	70	No	150	96	No	No	No	Yes	Yes	No	16	8	No	0	No	4.33	1.44	3.06	0.71	13.4	5.29	40.7	4.09	171	6.4	8.06	10.9	330	4	14
male	76	173	65	No	143	89	Yes	Yes	Yes	Yes	No	No	17	23	Yes	2	No	3.55	1.15	2.19	0.96	14.9	9.09	27.1	4.98	146	5.7	6.4	5.2	600	2	48
female	84	160	55	No	139	73	Yes	Yes	Yes	No	Yes	No	18	18	Yes	2	No	4.9	1.26	3.38	1.15	16.1	13.09	32.5	2.74	164	6.39	5.96	6.7	270	5	39
male	69	180	65	No	155	62	No	No	No	Yes	No	No	2	9	Yes	2	No	3.39	1.03	2.01	0.9	35.8	4.84	37.5	4.82	220	6.82	5.91	5.3	1440	4	28
male	51	165	55	No	119	71	No	Yes	No	No	No	No	13	4	No	0	No	4.08	0.51	2.64	0.95	14.8	5.1	37.6	4.36	310	10.02	5.86	6.4	640	1	24
male	82	168	65	No	119	72	No	No	No	Yes	No	No	5	5	No	0	No	3.56	0.58	2.06	1.27	21.3	6.8	35.8	4.33	320	4.34	6.02	5.3	120	1	9
female	87	155	60	No	158	72	No	No	No	No	Yes	No	18	34	Yes	1	Yes	2.99	1.3	1.4	1.2	10.4	3.47	31.2	3.43	218	7.4	5.1	4.6	640	2	13
male	78	178	75	No	170	99	Yes	No	No	Yes	No	No	13	26	Yes	2	No	2.81	0.82	1.72	0.76	18.8	3.61	37.1	4.68	155	3.5	6.21	8.6	480	3	342
female	69	162	60	No	158	88	No	Yes	No	No	Yes	No	17	23	Yes	2	No	4.43	0.94	3.03	1.21	11.2	3.95	38	4.63	171	6.64	5.47	6.1	970	2	48
male	49	172	65	Yes	137	91	No	No	No	No	No	No	5	3	No	0	No	4.57	2	3.02	0.89	18	7.83	43.2	5.18	177	7.21	9.47	8.5	620	1	2
male	56	168	74	No	150	88	Yes	No	No	No	No	No	9	3	No	0	No	4.86	0.39	3.32	1.05	11.4	5.06	38.6	5.35	178	5.59	5.05	5.4	500	1	1.5
male	73	170	65	No	133	80	Yes	No	No	No	No	Yes	10	8	No	0	No	2.51	0.63	1.31	1.19	11	4.8	44.5	4.51	214	6.81	6.2	5.46	240	1	9
female	31	160	50	No	120	76	No	No	No	No	No	No	15	20	Yes	1	No	3.82	0.77	2.73	0.72	4.7	1.38	26.2	3.83	187	6.46	6.2	4.9	280	1	98
male	75	170	67.5	Yes	97	76	No	Yes	No	No	Yes	Yes	11	3	No	0	No	3.11	2.5	1.55	0.85	18.7	6.08	47.8	4.94	195	2.6	6.43	6.6	360	2	3
male	72	172	60	No	98	63	No	No	No	Yes	No	No	17	16	No	0	No	4.28	1.67	2.96	0.99	26.4	4.25	40.3	4.96	216	4.32	5.69	6.51	460	1	67
female	87	165	70	No	148	85	No	Yes	No	No	No	Yes	26	34	Yes	2	No	2.17	1.09	1.2	1.1	23.9	3.73	37.8	3.99	131	7.16	5.93	7.1	420	2	62
female	76	155	55	No	133	64	Yes	Yes	No	No	No	No	12	0	No	0	No	2.87	0.62	1.27	1.2	15.2	4.63	43.6	4.19	126	4.85	5.92	6.3	420	1	19
male	55	170	65	Yes	132	84	No	No	No	Yes	No	No	2	1	No	0	No	3.93	1.34	2.46	0.96	11	4.04	36.4	5.33	237	4.34	5.69	5.2	360	3	3
female	77	157	60	No	125	84	Yes	No	No	Yes	No	No	19	26	Yes	2	Yes	5.03	0.59	3.04	1.48	13.7	5.44	46.2	4.06	174	10.19	5.96	7	360	1	257
female	77	162	75	No	165	82	Yes	Yes	No	No	No	Yes	17	14	No	0	Yes	2.73	1.34	1.58	1.12	19.4	2.79	35.8	4.67	108	6.1	6.22	6.4	1200	1	68
female	64	165	55	No	171	58	No	Yes	No	No	Yes	No	16	16	No	0	No	5.02	0.73	3.14	1.6	9.2	3.22	42.7	3.4	185	8.99	9.53	14.2	360	1	48
male	81	170	65	No	136	72	Yes	Yes	No	No	Yes	Yes	9	6	No	0	No	3.49	1.09	2.14	1.07	17.7	5.09	34.8	3.49	213	6.6	6.37	6.8	360	1	6
female	81	150	65	No	174	79	Yes	No	No	No	Yes	Yes	19	23	Yes	2	Yes	3.71	1.45	2.19	1.11	13.2	5.22	41.7	3.93	177	4.19	7.02	9.2	340	3	227
male	52	174	110	No	150	85	Yes	No	No	Yes	Yes	No	11	30	Yes	1	Yes	4.12	2.06	2.69	0.85	15.9	4.56	40	5.07	236	6.73	5.55	6.6	600	3	275
male	53	170	65	No	102	68	No	No	No	Yes	Yes	No	17	28	No	0	Yes	3.22	1.51	1.46	0.96	84.4	4.25	40.9	4.03	125	9.82	5.06	8	210	2	184
male	75	170	70	No	142	99	No	No	Yes	Yes	No	No	16	30	Yes	2	Yes	4.26	1.47	2.73	0.95	26.4	7.58	32.9	2.97	157	10.55	5.6	5.2	310	2	74
male	80	174	68	No	136	74	Yes	Yes	Yes	Yes	No	No	18	29	Yes	2	Yes	4.38	1.26	2.56	1.13	12.5	17.72	28.8	4.95	169	3.36	6.4	4.9	680	4	203
male	53	175	84	No	157	98	No	No	No	Yes	No	No	12	12	No	0	No	4.97	1.48	3.38	1.26	14	7.42	46	4.73	170	6.77	5.29	5.4	600	1	153
female	52	170	65	No	121	75	No	No	No	No	Yes	No	15	12	No	0	No	5.06	0.96	3.59	1	17.5	4.03	47.8	4.52	204	4.46	5.36	7.6	210	3	18
female	64	160	58	No	161	80	No	No	No	No	Yes	No	7	11	Yes	1	No	4.22	1.64	2.63	0.9	23.8	5.24	37.2	4.04	385	8.03	7.63	7.6	270	3	131
male	60	175	75	No	155	86	Yes	No	No	Yes	Yes	Yes	17	15	No	0	No	4.95	1.49	3.11	1.34	22	5.2	38.3	4.7	281	13.93	5.74	4.8	350	3	96
female	28	160	57	No	160	57	No	Yes	No	No	No	No	9	1	No	0	No	2.09	0.68	1.21	0.72	8.9	3	41.1	4.38	165	4.4	5.3	4.8	740	1	6
male	67	182	70	No	142	87	No	No	No	Yes	No	No	17	15	No	0	No	2.54	0.73	1.56	0.78	24.7	4.77	39.3	4.54	87	5.07	7.82	11.8	1440	3	11
female	82	150	45	No	130	80	Yes	Yes	No	No	No	No	17	25	Yes	2	No	3.87	0.9	2.49	1.19	18.2	4.45	44.2	3.53	258	5.3	5.86	5.8	660	3	114
male	56	162	60	No	162	60	Yes	No	Yes	Yes	Yes	No	16	11	No	0	No	3.25	0.73	2.04	0.93	43	7.11	38.1	4.68	153	3.05	6.34	7.6	630	1	10
female	86	160	64	No	162	64	No	Yes	Yes	No	Yes	No	14	18	Yes	2	No	2.87	1.34	1.67	1.04	39	3.37	38	4.54	205	3.36	5.4	6.7	420	2	82
female	73	155	40	No	161	43	Yes	Yes	No	No	No	No	19	24	Yes	2	No	2.81	0.98	1.48	1.09	17.9	32.99	37.5	3.55	93	4.46	5.87	7.2	480	1	48
male	76	160	60	No	166	63	Yes	Yes	No	Yes	Yes	No	13	15	No	0	No	3.64	0.86	2.3	1.04	25	6.59	35.6	4.02	152	10.7	5.21	6.7	540	2	29
male	65	178	75	No	148	92	Yes	No	No	No	Yes	Yes	8	10	No	0	No	5.25	0.56	3.14	1.91	16.9	4.12	40.6	4.77	172	1.69	5.81	5.7	420	1	0.3
male	70	183	91	No	125	87	Yes	Yes	Yes	Yes	No	No	12	5	No	0	No	3.71	0.74	2.16	1.21	8.6	8.94	38.2	4.85	165	2.61	5.7	6.3	300	2	7
female	72	155	55	No	125	78	No	Yes	No	No	Yes	No	10	15	Yes	1	No	3.69	0.59	1.84	1.59	9.3	6.49	37.4	3.04	114	4.49	5.8	5.2	300	2	67
male	46	168	79	Yes	126	79	No	No	No	Yes	No	No	5	4	No	0	No	6.13	2.4	4.15	0.97	43.3	4.74	41.8	4.5	257	5.25	5.4	5.8	500	2	14
female	83	154	53	Yes	167	86	Yes	No	No	No	No	Yes	11	10	No	0	No	4.58	1.54	2.48	1.59	11.2	4.52	40.3	4.22	338	5.1	7.47	7.6	240	3	31
male	39	172	67.5	No	133	88	No	No	No	Yes	No	No	13	10	No	0	No	4.87	1.7	2.81	1.3	15.5	4.05	41.5	4.62	346	5.22	5.3	6.6	1440	1	13
female	85	153	50	No	200	85	Yes	Yes	Yes	No	No	No	14	30	Yes	2	No	6.53	1.31	4.27	1.46	15.6	5.33	35.2	3.13	277	4.19	5.6	7.3	300	2	92
male	67	180	80	No	113	60	No	No	Yes	Yes	No	Yes	4	10	Yes	1	No	4.02	1.81	2.67	0.9	15	8.64	36	5.38	149	7.41	10.88	12.4	230	3	96
male	94	165	70	No	142	73	Yes	No	No	Yes	No	Yes	11	6	No	0	No	2.72	0.62	1.35	1.24	13.4	6.64	36.1	3.75	178	6.78	6.17	7.8	300	1	46
female	78	160	73	No	153	65	No	No	Yes	Yes	No	No	9	4	No	0	No	5.12	1.87	3.57	1.24	14.4	3.79	34.8	4.13	181	4.34	8.5	6.9	1600	3	6
female	80	160	59	Yes	142	66	No	Yes	No	No	No	Yes	10	1	No	0	No	6.36	2.57	4.16	1.19	18.7	5.97	40.2	4.34	308	17.46	9.17	11.2	980	1	2
male	67	175	70	Yes	142	94	No	No	No	Yes	No	No	2	1	No	0	No	4.55	0.76	2.85	1.21	12.6	4.19	47.8	5.03	132	4.09	5.31	5.6	540	1	0.5
male	73	170	75	No	114	77	No	No	No	Yes	No	No	10	4	No	0	No	3.05	0.93	1.91	0.95	10.9	7.57	37.7	4.3	136	4.59	6.21	7.9	540	2	10
female	71	155	58	Yes	159	82	Yes	No	No	No	No	No	12	8	No	0	No	5.54	0.58	3.46	1.51	13.6	3.74	41.3	4.21	250	6.06	5.59	6.7	420	1	30
female	67	160	45	No	135	76	Yes	No	No	No	No	No	12	20	Yes	2	No	4.3	1.07	2.74	1.2	12.3	2.46	40.9	4.42	213	8.97	5.7	8.3	340	2	94
female	82	155	60	No	85	52	Yes	Yes	No	No	Yes	No	18	17	No	0	No	4.02	1.81	2.4	0.9	15	8.64	36	5.38	149	7.41	10.88	9.7	420	3	56
female	63	150	55	No	113	65	No	Yes	No	No	No	No	4	9	Yes	2	No	4.32	1.06	3	0.87	9.6	4.58	29.3	3.7	425	8.5	5.2	6.3	450	1	22
male	62	170	65	Yes	147	68	No	No	No	Yes	No	Yes	12	8	No	0	No	3.75	1.73	2.24	0.96	10.9	6.47	25.6	4.42	383	15.62	8.89	12.1	220	2	25
male	62	170	70	No	130	90	No	No	No	Yes	No	No	8	3	No	0	No	5.62	0.67	4.15	1.09	9	6.7	40	5.25	193	6.06	5.53	5.6	900	1	49
male	85	170	50	No	147	83	No	Yes	No	No	Yes	No	16	15	No	0	No	3.7	0.74	2.03	1.59	11.7	7.08	39.7	3.43	97	5.05	5.04	5.7	100	1	46
male	57	170	70	Yes	178	97	Yes	No	No	Yes	No	No	5	8	Yes	2	No	3.07	1.15	1.79	0.96	11.6	8.64	43.6	4.94	110	8.51	6.8	4.9	1500	4	11
female	72	163	72.5	No	130	65	Yes	No	No	No	No	No	6	6	No	0	No	2.3	0.88	1.38	0.72	13.1	5.68	39.5	3.85	236	4.61	7.77	8.9	990	3	1.3
male	66	170	70	No	150	85	Yes	No	No	Yes	No	Yes	9	6	No	0	No	2.74	0.6	1.56	1.06	11.1	4.53	37.9	5.57	244	8.19	11.3	12.7	230	2	8
female	85	155	50	No	180	89	Yes	Yes	No	No	No	No	25	15	No	0	No	3.52	0.52	1.98	1.53	12.2	4.95	36.6	3.91	171	5.42	5.63	7.5	240	3	38
male	72	170	72	No	144	77	No	No	No	Yes	Yes	No	9	7	No	0	No	3.43	1.12	2.3	0.9	15.6	4.98	40.2	4.58	167	7	11.64	9.4	420	3	49
male	44	175	80	Yes	136	85	Yes	No	No	Yes	No	No	10	4	No	0	No	3.15	0.97	2.06	0.92	19.8	7.47	42.2	4.51	259	5.7	5.3	5.3	1260	3	8
male	77	170	80	No	143	85	Yes	No	No	No	Yes	No	17	23	Yes	2	No	3.6	1.85	2.45	0.91	21.5	7.47	30.9	3.73	145	10.11	7.96	10.2	630	3	353
male	81	175	60	No	168	89	Yes	No	No	No	No	No	6	5	No	0	No	4.98	1.09	3.32	1.18	8.7	4.98	38.9	4.73	210	7.39	8.6	8.4	1440	3	1.9
male	62	168	72.5	Yes	124	79	No	No	No	No	No	No	2	2	No	0	No	3.97	2.11	2.55	0.78	14.9	5.75	45.8	4.36	165	2.58	5.56	6.4	660	1	11
female	67	170	45	No	123	66	No	No	No	No	No	No	16	13	No	0	No	4.22	0.48	2.19	1.78	16.9	5.11	38.4	3.47	243	9.32	5.52	4.5	300	1	29
male	77	165	55	No	174	65	Yes	No	Yes	No	Yes	Yes	20	15	No	0	No	3.47	0.83	1.99	1.18	12.9	10.14	33.1	3.79	178	4.7	6.36	7.5	120	2	50
male	58	180	90	Yes	142	75	Yes	No	Yes	Yes	No	No	8	5	No	0	No	4.53	1.5	3.06	1.15	19.6	7.3	42.3	4.23	287	5.5	8.1	8.2	460	3	2
male	73	165	55	No	102	63	No	No	No	No	No	No	11	10	No	0	No	5.6	0.56	3.7	1.42	34.9	5.1	40	4.2	257	9.2	5.75	5.6	730	3	25
female	75	158	60	No	121	83	No	Yes	No	Yes	No	No	14	13	No	0	No	3.74	0.87	2.2	1.11	12.8	6.68	37.1	4.29	241	3.85	6.33	7.2	660	1	32
male	62	170	60	No	141	81	Yes	No	No	Yes	No	No	10	8	No	0	No	2.58	0.68	1.28	1.15	12.7	6.3	36	4.33	115	2.29	5.45	5.3	840	3	12
male	56	170	88	Yes	136	77	Yes	No	No	No	Yes	No	2	1	No	0	No	6.46	1.29	4.59	1.22	20.3	5.57	43.2	5.15	241	4.88	6.88	4.9	640	3	1.3
female	71	163	53	No	158	71	Yes	Yes	No	No	No	Yes	20	30	Yes	2	Yes	3.87	1.36	2.29	1.16	15.3	6.8	36.5	3.8	241	6.8	9.42	9.6	420	1	49
female	74	146	75	No	142	71	Yes	Yes	No	No	No	No	12	12	No	0	No	3.24	1.05	1.75	1.21	22.7	6.44	31.8	4.99	213	7.82	7.33	10.9	480	1	85
male	58	173	70	No	176	71	Yes	No	No	Yes	Yes	Yes	25	30	Yes	1	No	3.61	0.82	1.97	1.14	9.6	4.8	27.1	3.24	195	10.92	5.93	9.7	300	2	371
male	43	170	75	Yes	156	112	Yes	No	No	No	No	No	9	9	No	0	No	4.57	4.93	2.87	0.89	18.5	3.74	43.8	4.7	167	4.96	9.83	11.9	300	3	14
male	65	165	70	No	156	82	Yes	No	No	No	No	Yes	10	6	No	0	No	4.14	1.3	2.68	1.02	9.8	6.62	38.6	4.12	251	10.6	5.3	7.6	1080	2	6
female	78	148	48.5	No	135	81	Yes	No	No	No	No	No	7	4	No	0	No	3.67	1.95	2.1	1.03	19.3	4.28	36.8	4	208	4.54	8.4	9.7	1080	1	14
male	76	175	60	No	125	68	No	Yes	No	No	No	Yes	10	3	No	0	No	3.23	0.53	1.45	1.6	10.8	4.76	36.3	4.51	147	2.45	5.55	6.2	280	1	5
male	45	174	70	No	130	89	Yes	No	No	Yes	Yes	No	13	18	Yes	1	No	3.21	0.9	2.37	0.63	11.9	3.63	39.5	4.71	231	7.87	6.68	4.9	990	2	65
male	68	172	90	No	126	71	Yes	No	No	Yes	No	No	11	6	No	0	No	5.08	1	3.3	1.29	9.4	5.08	42.4	4.77	283	2.74	5.98	5.7	370	3	10
female	84	163	55	No	122	66	No	Yes	Yes	No	No	No	12	8	No	0	No	5.87	1.89	3.8	1.3	12.1	5.33	33	3.51	228	3.21	4.85	5.5	870	2	3
male	73	172	60	Yes	115	73	No	No	No	Yes	No	No	2	0	No	0	No	6.24	0.74	4.04	1.52	18	4.58	44.9	5.23	221	4.28	7.4	5.6	600	1	1.5
female	80	160	60	No	159	101	Yes	No	No	No	No	No	11	14	No	0	No	4.15	1.06	2.31	1.35	15.9	6.32	42.2	2.86	136	6.8	5.61	9.5	300	2	33
female	65	163	85	No	119	55	No	No	Yes	No	No	No	3	2	No	0	No	3.56	1.85	2.13	1.12	11.4	4.28	44.9	4.26	233	6.64	6.5	6.4	240	1	1.9
male	78	170	90	Yes	135	76	Yes	No	No	No	No	Yes	14	9	No	0	No	5.39	0.98	3.39	1.42	33.4	5.38	37.3	3.87	252	7.5	6.23	6.6	880	4	11
male	58	180	100	Yes	139	86	No	No	Yes	Yes	Yes	No	11	6	Yes	2	No	4.53	1.21	2.7	1.3	58.3	8.95	45.2	5.72	189	7.31	6.18	5.6	360	1	12
male	78	165	85	No	140	78	Yes	No	No	No	Yes	No	9	9	No	0	No	4.46	1.34	2.89	1.06	17.3	5.06	43.5	4.77	270	9.27	6.87	7.2	180	1	36
female	75	166	68	Yes	134	86	No	No	No	No	No	No	7	6	No	0	No	5.47	0.48	3.52	1.36	11.6	4.66	39.4	4.32	140	5.48	6.49	7.8	1220	2	5
male	63	165	64	No	120	82	No	No	No	No	No	No	5	4	No	0	No	5.04	2.23	3.13	1.22	16.2	3.67	37.2	3.92	176	6.79	5.17	6.2	1340	1	15
male	60	172	92	No	137	92	No	No	No	Yes	No	No	12	8	No	0	No	4.3	1.61	2.64	1.43	16.3	4.94	46.7	4.24	280	4.8	6.07	7.2	790	3	5
female	78	159	68	No	135	79	Yes	Yes	No	No	No	No	11	17	Yes	2	Yes	4.38	1.35	2.72	1.02	8.8	2.57	37.7	4.36	153	8.1	6.22	6.8	420	1	75
male	65	165	55	Yes	157	89	No	No	No	Yes	No	No	8	5	No	0	No	4.9	0.96	3.2	1.21	10.4	8.65	42.3	4.41	162	4.86	5.41	6.5	420	1	5
male	72	175	80	No	132	88	Yes	No	No	Yes	No	No	8	12	Yes	2	No	5.72	3.68	3.59	1.06	21.7	5.31	46.2	4.92	161	4.67	7.62	8	1200	3	18
male	59	170	70	No	146	79	Yes	No	No	No	No	No	18	18	No	0	No	3.85	1.59	2.57	0.79	28.2	3.85	37.4	4.44	252	9.32	6.11	8	660	3	69
female	55	165	65	No	138	65	Yes	Yes	No	No	No	No	7	6	No	0	No	3.61	1.37	2.22	1.01	15.6	3.29	41.8	4.54	208	5.68	6.02	7.2	600	1	23
female	73	152	65	No	167	85	No	Yes	No	No	No	Yes	19	26	Yes	1	No	4.58	1.02	2.85	1.32	12.9	4.26	35.3	4.52	242	3.73	5.75	4.5	1260	3	26
male	53	175	105	Yes	106	67	No	No	No	No	Yes	Yes	8	6	No	0	No	5.17	4.79	3.22	0.65	30.5	7.18	43.2	4.54	252	11.26	6.5	7.3	600	2	7
female	74	165	80	Yes	132	97	Yes	No	No	No	No	No	11	10	No	0	No	4.02	0.55	2.45	1.26	17.9	4.9	41.7	4.3	173	5.55	6.07	7.2	420	1	16
male	55	170	90	No	160	77	Yes	No	No	Yes	No	No	8	7	No	0	No	4.53	1.22	3.06	0.96	17.8	3.79	42.7	4.86	215	11.62	6.9	8.2	360	2	38
male	44	168	85	Yes	151	78	Yes	No	No	No	No	No	6	3	No	0	No	3.41	1.77	2.25	0.65	20.9	5.19	40	4.41	274	10.18	5.21	4.3	660	3	14
male	71	175	71	Yes	135	75	Yes	No	No	Yes	No	No	8	5	No	0	No	4.8	1.46	3.27	0.96	23.3	6.33	40.5	4.28	180	5.19	5.98	4.2	1060	2	2
male	63	176	70	No	160	80	No	Yes	No	No	Yes	No	11	7	No	0	No	3.11	1.44	1.73	0.9	18	3.29	27.8	3.62	204	6.58	6.13	5.6	770	4	10
male	58	170	70	No	88	56	No	No	No	Yes	Yes	No	10	10	No	0	No	3.41	1.7	1.98	0.93	10.5	3.22	36.4	3.44	105	6.2	6.17	7	720	3	13
female	76	160	55	No	142	68	Yes	No	No	No	No	Yes	27	36	No	0	Yes	3.27	1.68	2.02	0.77	12.1	5.13	43.4	4.85	146	5.61	5.22	4.4	470	3	95
female	78	150	45	No	130	72	Yes	No	No	No	No	No	17	22	No	0	No	6.51	1.52	4.25	1.16	14	3.37	29.9	4.05	318	13.02	6.04	7.2	320	2	34
male	52	172	68	Yes	158	102	Yes	No	No	Yes	Yes	No	6	2	No	0	No	3.67	1.42	2.15	1.19	12.2	4.29	50.3	4.69	207	5.32	7.45	8.4	360	2	6
male	66	170	120	No	142	85	No	No	No	Yes	No	No	13	8	No	0	No	2.68	0.84	1.72	0.69	14.6	5.11	34.4	3.72	330	8.16	5.15	4.5	180	3	11
male	57	165	65	No	126	61	No	No	No	Yes	No	No	5	3	No	0	No	4.48	0.98	2.87	1.26	14.8	3.29	39.3	4.32	177	3.04	5.76	4.4	780	2	17
male	72	174	67	No	145	85	Yes	No	No	Yes	Yes	No	10	36	Yes	2	Yes	3.87	1.24	2.51	1.13	11.3	3.56	42.6	3.9	165	7.23	8.9	9.4	870	1	287
male	76	172	90	No	140	82	No	No	Yes	No	No	No	12	3	No	0	No	2.78	0.96	1.55	0.92	15.7	6.51	38.2	4.02	188	4.2	6.2	7.4	720	1	0.7
male	67	170	64	No	138	75	No	No	No	Yes	No	Yes	16	9	No	0	No	2.39	1.15	1.24	0.84	9.6	6.15	38.4	4.42	226	6.29	9.46	14	300	1	14
male	61	170	80	No	203	140	Yes	No	No	Yes	No	No	10	10	No	0	No	5.29	3.2	3.38	1.01	9.7	7.74	30.3	5.26	181	8.6	6.11	7.1	980	2	47
male	91	165	60	No	166	71	Yes	No	No	No	No	Yes	7	4	No	0	No	3.01	0.84	1.71	1.28	13	6.5	32.5	3.99	194	3.68	6.72	8.3	540	1	2
male	41	165	65	Yes	153	105	Yes	No	No	Yes	No	No	5	3	No	0	No	4.62	1.56	2.95	1.05	50.1	2.79	38.8	4.75	220	4.66	5.38	5.6	1020	3	3
female	76	155	45	No	130	60	No	No	No	No	No	No	11	11	No	0	No	4.06	0.75	2.22	1.66	10.1	7.65	38.9	3.51	207	4.8	6.17	5.1	640	2	24
male	68	170	70	Yes	141	82	No	No	No	Yes	No	No	9	2	No	0	No	4.12	1.03	2.68	0.96	11.5	4.41	46.2	5.55	201	3.48	5.5	5.2	360	1	3
female	70	164	68	No	180	110	Yes	No	No	No	No	Yes	17	17	No	0	No	6.29	1.65	4.18	1.4	9	3.21	47.8	4.93	187	10.11	6.29	5.7	640	3	26
male	55	170	70	No	139	93	No	No	No	Yes	Yes	No	16	9	No	0	No	5.15	1.87	3.8	1.21	11.7	6.4	42.2	4.09	206	8.6	10.35	9.6	720	3	10
female	69	167	66	No	128	72	No	Yes	No	No	Yes	No	10	2	No	0	No	3.68	0.75	2.42	1.19	13.5	5.95	40.8	4.58	158	3.42	6.18	5.6	150	2	7
female	68	160	75	No	171	110	No	No	Yes	No	No	Yes	13	4	No	0	No	3.29	0.86	1.86	1.11	11.4	4.87	41.9	4.29	221	4.79	5.48	5.5	660	1	3
male	71	176	75	No	155	105	Yes	Yes	Yes	Yes	Yes	No	10	8	No	0	No	3.89	0.97	2.34	1.1	18	9.07	33.9	3.79	198	4.31	6.07	5.7	600	2	12
male	91	180	80	No	155	67	Yes	No	No	No	Yes	No	13	9	No	0	No	2.85	0.5	1.91	0.89	59.2	7.98	27.5	3.44	132	11.87	5.88	7.9	300	2	53
female	62	170	52	No	136	71	Yes	No	Yes	Yes	No	Yes	11	8	No	0	No	3.48	1.4	2.09	1.17	9.8	14.88	40.6	5.14	415	16.97	9.16	10.1	1200	2	7
male	77	168	80	Yes	208	113	Yes	No	No	No	No	No	3	8	Yes	1	No	2.87	1.03	1.85	0.87	14.9	26.06	28.1	5.29	182	5.76	11.12	16.5	220	1	20
male	68	170	70.5	No	148	77	No	No	No	Yes	No	No	7	6	No	0	No	4.13	1.13	2.81	1.01	9.5	5.12	39.5	4.43	183	4.48	6.11	6.2	280	3	4
female	73	160	70	No	134	95	No	No	No	No	No	No	15	28	No	0	Yes	4.71	1.42	3.14	1.54	17.5	2.45	40.6	4.49	246	8.24	5.99	8.8	420	2	154
male	63	175	75	No	153	88	Yes	No	No	Yes	Yes	No	24	28	Yes	2	No	4.17	1.44	2.6	1.23	14	4.22	34.2	4.12	127	6.99	5.21	8.6	300	3	175
female	70	156	50	No	126	63	No	Yes	No	No	No	No	20	12	No	0	No	4.04	1.68	2.45	0.99	14.2	9.67	45.6	4.66	188	9.85	9.17	10.1	160	1	12
male	63	172	72	No	133	76	No	No	No	Yes	No	No	6	5	No	0	No	4.63	1.17	2.78	1.49	8.5	5.87	42.6	4.4	151	3.3	10.05	11.3	410	1	9
female	71	163	70	No	96	64	No	Yes	No	No	No	No	13	9	Yes	2	No	2.91	3.08	1.66	0.9	31.5	5.03	45.2	3.81	225	7.73	5.79	5.7	640	2	34
male	72	176	75	No	113	75	No	No	No	Yes	Yes	Yes	18	24	Yes	2	No	3.5	1.25	2.08	1	47.5	4.98	44.5	4.96	236	2.65	5.61	7.1	640	4	123
male	60	164	59	Yes	106	78	No	No	No	No	Yes	No	11	6	No	0	No	3.67	0.43	1.94	1.47	15.9	5.65	39.7	4.09	308	3.93	5.86	6.4	300	2	9
male	88	172	57	No	112	57	No	Yes	Yes	No	Yes	No	16	16	No	0	No	2.88	0.98	1.73	0.98	41.8	3.28	43.9	3.67	145	6.75	7.28	9.9	170	1	35
male	72	170	75	No	150	79	No	No	Yes	Yes	No	No	16	11	No	0	No	2.38	1.47	1.21	1.01	30.5	3.84	40	4	214	7.02	7.68	12.1	370	3	19
female	57	150	60	Yes	155	90	Yes	No	No	No	No	No	5	1	No	0	No	5.02	1.41	3.29	1.01	11.4	6.6	43.6	4.1	197	6.53	6.74	7.8	1300	3	0.3
male	67	165	63	No	135	56	No	No	No	No	No	Yes	7	5	No	0	No	6.73	1.2	4.46	1.27	11.7	5.36	37.2	4.46	141	8.69	5.37	5.5	790	1	18
male	80	165	60	No	137	82	Yes	No	No	No	No	No	10	11	No	0	No	4.85	1	3.2	1.02	19.5	5.9	37.8	4.5	128	7.24	5.99	7.2	240	1	62
male	75	170	75	Yes	147	95	Yes	No	No	Yes	No	Yes	6	4	No	0	No	5.12	1.27	3.2	1.21	18.5	4.85	42.9	4.39	119	1.96	5.54	6.4	300	1	30
male	66	175	90	No	138	89	Yes	Yes	No	No	No	Yes	12	30	Yes	1	Yes	4.36	0.93	2.77	1.19	41.7	6.67	34.8	4.45	128	11.42	8.4	11.1	250	3	427
male	69	175	75	No	133	88	No	No	No	Yes	No	No	16	13	No	0	No	4.99	1.18	2.87	1.71	17.6	5.53	35.3	4.26	147	8.93	6.4	5.8	400	3	39
male	57	170	65	No	135	81	Yes	No	No	Yes	No	No	15	9	No	0	No	3.74	0.8	2.21	1.24	31.3	5.34	39.6	4.56	329	13.1	5.4	6.7	700	3	82
female	68	165	65	No	150	88	Yes	No	No	No	No	No	11	6	No	0	No	6.61	0.8	4.19	1.67	15.5	4.27	42.4	5.7	237	8.08	6.1	4.7	540	2	38
male	64	167	75	No	160	111	Yes	No	No	No	No	No	8	3	No	0	No	5.72	2.02	3.83	1.13	9.8	3.79	38.9	4.57	159	4.32	5.61	5	300	2	4
male	55	180	90	Yes	130	85	Yes	No	No	No	Yes	Yes	8	3	No	0	No	4.94	1.91	3.23	1.13	24.9	7.52	40.1	5	257	7.54	6.33	5.7	90	1	0.4
male	61	165	52	No	122	72	No	No	No	No	No	No	16	7	No	0	No	3.89	0.69	2.16	1.27	10.5	4.34	38.8	4.23	203	7.4	5.79	6.2	500	3	7
female	71	170	70	No	166	90	Yes	No	No	No	No	No	14	15	No	0	No	4.16	1.24	2.53	1.12	24	5.29	40	3.85	172	6.3	7.5	8.4	980	3	47
female	74	155	60	No	138	65	Yes	Yes	No	No	No	Yes	12	12	No	0	No	3.37	1.77	1.83	1.16	16.2	4.65	38.1	4.61	222	6.35	7.79	8.6	680	2	4
female	83	160	57.5	Yes	138	75	Yes	Yes	No	No	No	No	19	15	No	0	No	5.31	1.27	3.34	1.21	11.3	9.13	41.8	1.79	76	5.71	8.16	10.2	170	5	24
male	58	165	58	Yes	174	94	Yes	No	No	Yes	No	Yes	14	8	No	0	No	4.23	1.16	2.6	1.24	12.5	2.64	35.3	3.73	251	5.08	5.89	6.2	930	4	52
male	77	174	60	No	142	90	Yes	No	No	Yes	No	No	11	16	Yes	2	No	3.89	1.24	2.44	1.01	16.6	3.93	40.1	4.59	256	7.52	6.15	6.9	660	3	14
male	47	167	80	No	158	107	Yes	No	No	Yes	No	No	7	11	Yes	1	No	3.51	2.17	2.28	0.8	18.2	3.1	39.1	4.87	158	4.88	5.89	5.2	430	2	8
female	87	160	55	No	152	70	Yes	No	No	No	No	Yes	17	16	No	0	No	4.13	0.85	2.58	1.05	11.8	5.88	36.2	3.49	329	6.37	8.43	8.8	210	1	112
male	61	165	60	Yes	157	97	No	No	Yes	No	No	No	11	15	Yes	2	No	4.23	1.01	2.6	1.26	17.2	5.01	35	4.62	235	10.08	9.48	11.3	1050	3	20
male	63	175	70	No	105	73	No	No	No	Yes	No	No	5	4	No	0	No	5.04	2.54	3.28	1.1	34.4	5.25	42.6	4.37	142	7.28	5.92	6.8	1300	3	6
female	69	160	65	Yes	145	85	Yes	Yes	Yes	No	No	No	8	6	No	0	No	6.14	0.9	3.78	1.06	9.5	7.43	40.6	4.8	318	5.5	6.4	5.3	70	1	10
female	67	155	62.5	No	175	92	No	Yes	Yes	No	No	Yes	24	28	Yes	1	No	5.61	2.49	3.41	1.21	12	4.96	36.5	4.51	146	7.57	8.98	14.8	360	3	59
male	58	170	70	No	165	104	Yes	No	No	Yes	No	No	24	14	No	0	No	4.55	0.79	2.87	0.99	23.7	6.75	41.2	4.16	150	5.06	5.23	4.8	1020	2	14
male	49	158	90	Yes	145	102	Yes	No	No	Yes	No	No	8	12	Yes	1	No	3.66	0.94	2.21	0.97	11.9	4.62	46.6	5.3	193	8.16	5.53	5.8	900	3	39
male	62	170	60	No	140	85	Yes	No	Yes	Yes	No	No	12	8	No	0	No	3.05	4.82	1.48	0.81	16.1	3.64	43	3.88	122	6.51	5.5	5.6	420	1	17
female	81	163	66	No	109	78	Yes	No	No	No	No	No	2	1	No	0	No	5.1	1.39	3.4	1.15	19.1	5.02	39.9	4.95	257	6.6	5.77	8.4	600	4	3
male	56	167	80	Yes	125	79	No	No	No	Yes	No	Yes	2	1	No	0	No	3.82	0.87	2.7	0.92	10.4	5.01	43.5	5.25	255	3.02	6.39	5.2	640	2	1.4
